# Supplementary material for: Videolaryngoscopy versus direct laryngoscopy for paediatric tracheal intubation: a systematic review with meta-analysis and trial sequential analysis
Source: Br J Anaesth. 2025 Oct 3;135(5):1486–98. doi: 10.1016/j.bja.2025.07.094 (PMC12597347; doi:10.1016/j.bja.2025.07.094)
Supplement: Multimedia Component 4 [file mmc4.xlsx]

## Sheet: Complication
			Airway trauma		Hypoxia											Failed intubation			Laryngospasmus		Bronchospasm		Hoarsness		Stridor		Cough		Haemodynamic adverse events
Study Identifier	Intervention	Total Number of Patiens (N)	Trauma to the airway and oral cavity (N)	Trauma to the airway and oral cavity %	Hypoxia mean	Hypoxia SD	Hypoxia Lwr CI	Hypoxia Upp CI	Hypoxia Percent	Lowest oxygen saturation mean	Lowest oxygen saturation SD	Lowest oxygen saturation Median	Lowest oxygen saturation Interquartile range	Lowest oxygen saturation minimum-maximum	Lowest oxygen saturation CI 95%	Failed intubation - (N)	Failed intubation %	Definition	Laryngospamus- (N)	Laryngospamus %	Bronchospasm (N)	Bronchospasm Baseline %	Hoarsness 24h (N)	Hoarsness 24h %	Stridor 24h (N)	Stridor 24h %	Cough 24h (N)	Cough 24h %	Haemodynamic adverse events	Outcome
Ali 2013	Videolaryngoscopy	17	0	0
Ali 2013	Direct laryngoscopy	17	2	11.8
Bhamri 2023	Videolaryngoscopy	44	15.4545	6.8
Bhamri 2023	Direct laryngoscopy	44	61.8182	27.2
Chae 2022	Videolaryngoscopy	20	0	0	0.1		-0.04	0.23	36.8					76-100
Chae 2022	Direct laryngoscopy	20	0	0	0.37		0.13	0.61	9.5					83-100
Das 2017	Videolaryngoscopy	30	1	3.3
Das 2017	Direct laryngoscopy	30	3	10
Dwivedi 2022	Videolaryngoscopy	25	1	4												0	0	three attempts
Dwivedi 2022	Direct laryngoscopy	25	2	8												0	0
Elattar 2020	Videolaryngoscopy	36										100	99-100																Hemodynamics response	Heart rate increased post-laryngoscopy compared with prefor all three blades. Systolic blood pressure post-laryngoscopy decreased only in those in whom the C-MAC was used. None of the hemodynamic changes warranted treatment
Elattar 2020	Direct laryngoscopy	29										100	99-100
Elattar 2020	Direct laryngoscopy II	31										100	99-100
El-Komy 2021	Videolaryngoscopy	26	0	0												2	7.7	more than 2 attempts											Heart Rate Blood Pressure	Patients in the VL group had a lower heart rate and mean arterial blood pressure than those in the ML group in this study (Figure)
El-Komy 2021	Direct laryngoscopy	26	2	7.7												4	15.4
Epp 2022	Videolaryngoscopy	105	-	-
Epp 2022	Direct laryngoscopy	106	-	-
Fiadjoe 2012	Videolaryngoscopy	30	0	0												0	0	not defined
Fiadjoe 2012	Direct laryngoscopy	30	0	0												0	0
Garcia-Marcinkiewicz 2020	Videolaryngoscopy	282	-	-					3										0	0	1	<1
Garcia-Marcinkiewicz 2020	Direct laryngoscopy	282	-	-					5										1	<1	1	<1
Geraghty 2024	Videolaryngoscopy	107	0	0								74	65–78																Heart rate	Heart rate <100 beats/min (95% CI) — % of patients* 14 (7–21) 14 (7–21) Heart rate <60 beats/min (95% CI) — % of patients* 6 (1–11) 8 (3–13)
Geraghty 2024	Direct laryngoscopy	107	1	0.93								68	62–74
Giraudon 2017	Videolaryngoscopy	65		-					1.5										2	3.1	1	1.5					0	0
Giraudon 2017	Direct laryngoscopy	67		-					1.5										0	0	2	3					1	1.5
Goel 2022	Videolaryngoscopy	75	3	4					1.3												1	1.3
Goel 2022	Direct laryngoscopy	75	2	2.6					2.6												3	4
Jagannathan 2017	Videolaryngoscopy	100							1							1	1	three attempts	0	0	0	0	21	21	1	1	5	5
Jagannathan 2017	Direct laryngoscopy	100							0							0	0		1	1	2	2	14	14	1	1	4	4
Javaherforooshzadeh 2020	Videolaryngoscopy	30								93.76	2.59																		Bradycardia	Bradycardia was not detected
Javaherforooshzadeh 2020	Direct laryngoscopy	30								96.26	1.85
Hajiyeva 2021	Videolaryngoscopy	28	0	0																									hemodynamics, complications	There were also no significant differences in blood pressure values between groups at any time point
Hajiyeva 2021	Direct laryngoscopy	28	0	0
Hur 2021	Videolaryngoscopy	15														2	13	failure to intubate within 60 s or inadequate oxygenation/ventilation (SpO2 < 95%))
Hur 2021	Direct laryngoscopy	15														1	7
Kamal 2024	Videolaryngoscopy	35	0	0
Kamal 2024	Direct laryngoscopy	35	0	0
Kilinc 2019	Videolaryngoscopy	40														0	0	three attempts
Kilinc 2019	Direct laryngoscopy	40														0	0
Kim 2011	Videolaryngoscopy	40														2	5	two attempts
Kim 2011	Direct laryngoscopy	40														0	0
Kim 2018	Videolaryngoscopy	42	1	2.4												0	0	intubation failure time ≥ 60 s or SpO2 < 95%											hemodynamics	no episodes of bradycardia or arrhythmias
Kim 2018	Direct laryngoscopy	42	0	0												0	0
Kusderci 2013	Videolaryngoscopy	50	0	0												1	2	three attempts					0	0					hemodynamic effects	no statistical differences among heart rate, mean blood pressure
Kusderci 2013	Direct laryngoscopy	50	0	0												0	0						1	2
Macnair 2009	Videolaryngoscopy	29														1	3.3	two attempts of up to 60 s each
Macnair 2009	Direct laryngoscopy	30														0	0
Manhas 2023	Videolaryngoscopy	40														0	0	more than two attempts
Manhas 2023	Direct laryngoscopy	40														0	0
Manirajan 2020	Videolaryngoscopy	39														0	0	more than two attempts			0	0	0	0
Manirajan 2020	Direct laryngoscopy	39														0	0				0	0	0	0
Masui 2023	Videolaryngoscopy	19														0	0	two attempts
Masui 2023	Direct laryngoscopy	19														0	0
Moussa 2016	Videolaryngoscopy	101	0	0						51	22-68					25	24.8	≤3 attempts
Moussa 2016	Direct laryngoscopy	112	5	4						53	23-68					41	36.6
Orozco 2018	Videolaryngoscopy	40	1	2.5												0	0	one attemp or more than 120 seconds											Hemodynamic response	Heart rate was higher in group DL
Orozco 2018	Direct laryngoscopy	40	7	17.5												0	0
Pangasa 2019	Videolaryngoscopy	25	0	0																			0	0
Pangasa 2019	Direct laryngoscopy	25	0	0																			0	0
Ray 2021	Videolaryngoscopy	30	0	0															5	16.7
Ray 2021	Direct laryngoscopy	30	0	0															8	26.7
Redel 2009	Videolaryngoscopy	30	0	0												0	0	not defined
Redel 2009	Direct laryngoscopy	30	0	0												0	0
Riad 2012		50																											hemodynamic changes	Systolic blood pressure (SBP), diastolic blood pressure (DBP), and mean arterial pressure (MAP) were not significantly different between the 2 groups
Riva 2023	Videolaryngoscopy	121		-					5							0	0	four intubation attempts. After the first attempt, a switch to a different method was allowed	0	0					0	0			Bradycardia	not occur in any patient of either group
Riva 2023	Direct laryngoscopy	123		-					6							0	0		0	0					1	1
Riveros 2013	Videolaryngoscopy	45	4	8.9					2.2
Riveros 2013	Direct laryngoscopy	45	0	0					2.2
Riveros 2013	Videolaryngoscopy II	44	0	0					0
Salama 2019	Videolaryngoscopy	30	1	3.33					6.67							0	0	more than three attempts or >60 seconds required to secure an endotracheal tube
Salama 2019	Direct laryngoscopy	30	4	13.33					6.67							0	0
Singh 2009	Videolaryngoscopy	30	0	0												0	0	after three attempts
Singh 2009	Direct laryngoscopy	30	1	3.3												0	0
Singh 2017	Videolaryngoscopy	50	0	0
Singh 2017	Direct laryngoscopy	50	0	0
Singh 2017	Videolaryngoscopy II	50	0	0
Taman 2023	Videolaryngoscopy	43														0	0	not defined
Taman 2023	Direct laryngoscopy	43														0	0
Tao 2019	Videolaryngoscopy	35	0	0
Tao 2019	Direct laryngoscopy	35	0	0
Tippmann 2023	Videolaryngoscopy	41	3	7.3												0	0	not defined											Bradycardia	Severe bradycardias (heart rate <60/min) or oxygen desaturations to less than 60% occurred in 9.8% (4/41) and 29.3% (12/41) of intubation encounters in the VL group compared with 8.3% (4/48) and 22.9% (11/48) in der DL group (OR 1.03, 95% CI 0.18 to 5.86 and OR 1.43, 95% CI 0.48 to 4.27).
Tippmann 2023	Direct laryngoscopy	48	6	12.5												0	0
Torun 2018	Videolaryngoscopy	20								100		98-100
Torun 2018	Direct laryngoscopy	20								99		98-100
Vadi 2017	Videolaryngoscopy	31	1	3.2						99.9			99.8-100.0			0	0	not defined											Bradycardia	There were no episodes of bradycardia observed in any subjects.
Vadi 2017	Direct laryngoscopy	31	0	0						99.8			99.5-99.9			0	0
Vadi 2017	Videolaryngoscopy II	31	0	0						99.7			99.3-99.9			0	0
Vlatten 2012	Videolaryngoscopy	24	0	0												16.7	4	longer than 60 s or pulse oximetry desaturation below 94%
Vlatten 2012	Direct laryngoscopy	25	0	0												0	0
White 2012	Videolaryngoscopy	n=60 (n=20 infants)	10	0																			8	26.7
White 2012	Direct laryngoscopy	n=60 (n=20 infants)	10	0																			8	26.7
White 2012	Videolaryngoscopy II	n=60 (n=40 children)	20	0
White 2012	Direct laryngoscopy II	n=60 (n=40 children)	20	0
Yi 2019	Videolaryngoscopy	136	8	11.8													4.4	time of more than 60 seconds or oxygen saturation decrease under 95% during the procedure					0	0
Yi 2019	Direct laryngoscopy	136	1	1.5													1.5						1	1.5
Yoo 2018	Videolaryngoscopy	35	9	25.7													1	> 120 s or with the use of a different modality
Yoo 2018	Direct laryngoscopy	36	12	33.3													0
Yoo 2018	Videolaryngoscopy II	35	6	17.14													1
Zabani 2021	Videolaryngoscopy	25	0	0
Zabani 2021	Direct laryngoscopy	25	0	0
