# Supplementary material for: Videolaryngoscopy versus direct laryngoscopy for paediatric tracheal intubation: a systematic review with meta-analysis and trial sequential analysis
Source: Br J Anaesth. 2025 Oct 3;135(5):1486–98. doi: 10.1016/j.bja.2025.07.094 (PMC12597347; doi:10.1016/j.bja.2025.07.094)
Supplement: Multimedia Component 7 [file mmc7.xlsx]

## Sheet: Tabelle1
Name article	Registration Number	Study Status	Scientific Title	Intervention Type	Disease Classification	Registered Date	Registration Timing	Last Update Date	Unique Protocol ID	Acronym	Date of First Enrollment	Study Completion Date	Study Type	Phase	Condition/Problem	Inclusion Criteria	Primary Outcome	Source of Monetary/Material Support	Sponsor Organization
Comparison of video laryngoscope with conventional laryngoscope for tracheal intubation in pediatric patients	CTRI/2019/04/018705	Not Yet Recruiting	comparison of patwashah-i video laryngoscope with macintosh laryngoscope for tracheal intubation in pediatric patients – a prospective randomized controlled clinical study	patwashah-i video laryngoscope (intervention) macintosh conventional laryngoscope (comparator)	ICD-10: N433 – hydrocele, unspecified	2019-04-24	Prospective	2019-04-21	Not specified	Not listed	2019-04-25	Not specified	Interventional	Not Applicable (N/A)	pediatric airway management (elective surgery)	Age 2–12 years, ASA I–II, elective surgery, mouth opening > 20 mm	glottic exposure time at intubation	ssg hospital, vadodara	government medical college, vadodara
Comparison of endotracheal intubation between video laryngoscopy (mcgrath) and direct laryngoscopy in children	CTRI/2019/10/021568	Not Yet Recruiting	Comparison of mcgrath video laryngoscope with conventional macintosh laryngoscope for tracheal intubation in paediatric patients with normal airway	mcgrath video laryngoscope (intervention) macintosh laryngoscope (comparator)	ICD-10: K561 – intussusception	2019-10-09	Prospective	2019-10-03	Not specified	Not listed	2019-10-10	Not specified	Interventional	Not Applicable (N/A)	pediatric patients (1–5 years, 10–20 kg), ASA I–II, requiring elective intubation	as per inclusion: age 1–5 yrs, ASA I–II, mouth opening >20 mm	total interval time for intubation (in seconds)	ssg hospital, vadodara	ssg hospital, vadodara
A comparison of visualisation during videolaryngoscopy during intubation in children undergoing surgery with or without one of two external manoeuvres	CTRI/2020/02/023331	Not Yet Recruiting	A comparison of two external manoeuvres with conventional technique on glottic visualisation using C-MAC® videolaryngoscope in children for elective surgery	C-MAC® videolaryngoscopy with: backward upward rightward pressure (BURP), jaw thrust (intervention), vs. conventional technique (comparator)	ICD-10: O – medical and surgical	2020-02-14	Prospective	2020-02-13	Not specified	Not listed	2020-02-17	Not specified	Interventional	Not Applicable (N/A)	Pediatric airway management during elective surgery	Children aged 3–10 years, ASA I–II, scheduled for elective surgery under GA	Glottic visualization (Cormack–Lehane grade, POGO score, glottic area in pixels) using C-MAC®	VMMC and Safdarjung Hospital, New Delhi	VMMC and Safdarjung Hospital, New Delhi
A clinical trial to compare whether tuoren videolaryngoscope or macintosh laryngoscope is better for laryngoscopy and intubation in children undergoing surgery under general anaesthesia	CTRI/2020/04/024556	Not Yet Recruiting	Comparative evaluation of tuoren videolaryngoscope versus macintosh laryngoscope for laryngoscopy and intubation in paediatric age group	tuoren videolaryngoscope (intervention) macintosh laryngoscope (comparator)	ICD-10: O – medical and surgical	2020-04-09	Prospective	2020-03-31	Not specified	Not listed	2020-04-15	Not specified	Interventional	Not Applicable (N/A)	pediatric airway management during elective surgery	Children aged 2–10 years, ASA I–II, posted for elective surgery under GA	time to successful intubation:	dept. of anaesthesia, maulana azad medical college, new delhi	maulana azad medical college, new delhi
Comparison of king vision videolaryngoscopy and direct laryngoscopy for endotracheal intubation in children	CTRI/2020/06/025915	Not Yet Recruiting	comparative analysis of endotracheal intubation with king vision ablade videolaryngoscopy with direct laryngoscopy in pediatric population: a prospective randomised control study	king vision ablade videolaryngoscopy (intervention) direct laryngoscopy with Miller/Macintosh blades (comparator)	ICD-10: O – medical and surgical	2020-06-16	Prospective	2020-06-10	Not specified	Not listed	2020-06-16	Not specified	Interventional	Phase 1	pediatric airway management during elective surgery	Children aged 2–10 years, ASA I–II, undergoing surgery under GA	time to intubation: from blade entry past lip to EtCO₂ confirmation	Self-funded by Dr. Mamta Harjai, Dr. RML Institute of Sciences	None
Comparison of two videolaryngoscopes with direct laryngoscope for endotracheal intubation in neonates undergoing surgery under general anaesthesia	CTRI/2021/06/034029	Not Yet Recruiting	Comparative evaluation of efficacy of two videolaryngoscopes with direct laryngoscope for endotracheal intubation in neonates undergoing surgery under general anaesthesia	CMAC Miller videolaryngoscope McGrath MAC videolaryngoscope Miller direct laryngoscope	ICD-10: P969 – condition originating in the perinatal period, unspecified	2021-06-07	Prospective	2021-06-04	Not specified	Not listed	2021-06-17	Not available	Interventional	Post Marketing Surveillance	Neonatal airway management under general anaesthesia	Term neonates (1–28 days), either sex, scheduled for surgery under GA	Total time taken for successful endotracheal intubation	Safdarjung Hospital and Vardhman Mahavir Medical College, New Delhi	Safdarjung Hospital and Vardhman Mahavir Medical College, New Delhi
Comparison between two laryngoscopes in term neonates and babies up to 6 months of age	CTRI/2021/12/038787	Completed	Comparison of besdata video laryngoscope with direct laryngoscope in term neonates and infants up to 6 months of age – a randomized control trial	besdata video laryngoscope (intervention) miller direct laryngoscope (comparator)	ICD-10: O – medical and surgical	2021-12-21	Prospective	2023-07-23	Not specified	Not listed	2021-12-31	2023-05-23	Interventional	Not Applicable (N/A)	neonatal and infant airway management (0–6 months) under general anaesthesia	Full-term neonates and infants ≤6 months, ASA I–II, requiring GA and orotracheal intubation	Time taken for successful tracheal intubation	JIPMER Hospital, Puducherry	JIPMER
Comparison of intubation time between McGrath video laryngoscope versus BPL video laryngoscope in children (1–5 years)	CTRI/2022/04/041807	Not Yet Recruiting	Comparison of McGrath video Laryngoscope versus BPL video Laryngoscope for endotracheal intubation in children (1–5 years): A prospective randomized comparative study	Device: McGrath video laryngoscopeDevice: BPL video laryngoscope	ICD-10 R69: Illness, unspecified O: Medical and Surgical X: New Technology	2022-04-12	Prospective	2022-04-08	Not specified	Not listed	15.04.2022	Not available	Interventional	Not Applicable (N/A)	Paediatric airway management in elective surgeries	Age 1–5 years; ASA I or II; scheduled for elective surgery with GA and intubation; consent from parent/guardian	Time taken from blade insertion to ETT placement and capnography confirmation	Department of Anaesthesiology, SSG Hospital, Vadodara	Government Medical College, Vadodara
Comparison of MacGrath video laryngoscope and Macintosh laryngoscope for intubation in neonatal patients	CTRI/2022/04/041925	Not Yet Recruiting	Comparison of MacGrath video laryngoscope with conventional Macintosh laryngoscope for Endotracheal intubation in neonatal patients with normal airway: A Prospective Randomized Comparative Study	Device: MacGrath video laryngoscope; Device: Macintosh laryngoscope	ICD-10 O: Medical and Surgical	2022-04-19	Prospective	2022-04-17	Not specified	Not listed	2022-04-30	Not specified	Interventional	Phase 2	Neonatal airway management under general anaesthesia	Neonates (1–28 days), ASA I or II, elective or emergency surgery requiring intubation	Time from blade insertion to first effective ventilation confirmed by capnography	Dept. of Anaesthesiology, Government Medical College, Vadodara	Government Medical College, Vadodara
It is a study to compare ease of intubation using classic Macintosh laryngoscope and video-assisted laryngoscope in children posted for elective surgery	CTRI/2022/06/043200	Not Yet Recruiting	Evaluation of Macintosh laryngoscope with and without video-assistance for Ease of intubation in children undergoing elective surgery	Device: Macintosh laryngoscope with and without video-assistance	ICD-10 Z40–Z53: Encounters for procedures	2022-06-13	Prospective	2022-06-09	Not specified	Not listed	2022-06-15	Not available	Interventional	Not Applicable (N/A)	Paediatric airway management during elective surgery	Children aged 2–10 years, either sex, scheduled for elective surgery under GA	Ease of intubation: laryngoscopy time, intubation time, procedure time	Dept. of Anaesthesiology, Pt B.D Sharma PGIMS, Rohtak	Dept. of Anaesthesiology, Pt B.D Sharma PGIMS, Rohtak
Comparison of Video Laryngoscope And Macintosh Laryngoscope For Elective Tracheal Intubation In Infants	CTRI/2022/07/044293	Not Yet Recruiting	Comparison of Video Laryngoscope Versus Macintosh Laryngoscope for Elective Tracheal Intubation in Infants – A randomized Interventional Study at SMS Medical College (2021–2023)	Device: Tuoren video laryngoscope (intervention) Device: Conventional Macintosh laryngoscope (comparator)	ICD-10: P298 – Perinatal CV disorders P768 – Intestinal obstruction of newborn P84 – Other newborn problems	2022-07-25	Prospective	2022-07-11	Not specified	Not listed	2022-07-30	Not available	Interventional	Not Applicable (N/A)	Infant airway management during elective surgery	Age 1–12 months, ASA I or II, scheduled for elective pediatric surgery requiring intubation	Time taken for intubation (within 3 minutes)	Dept. of Anaesthesiology, SMS Medical College & Hospitals, Jaipur	SMS Medical College & Attached Hospitals, Jaipur
To compare the time to successful intubation in Video Laryngoscopy and Direct Laryngoscopy in Paediatric patients undergoing planned surgery under General Anaesthesia.	CTRI/2023/08/056258	Not Yet Recruiting	A Comparative Study of Video Laryngoscopy and Direct Laryngoscopy for Elective Tracheal Intubation in Paediatric Patients	Video Laryngoscopy vs Direct Laryngoscopy	O - Medical and Surgical	2023-08-08	Prospective	2023-08-06	Not specified	NIL	Not available	Not available	Interventional	Phase 4	Paediatric airway management under general anaesthesia	ASA I or II; Elective surgery with GA & tracheal intubation; Informed consent from legal representative	Time to successful intubation (from blade insertion to first EtCO₂ confirmation)	Rajendra Institute of Medical Sciences, Ranchi	Rajendra Institute of Medical Sciences, Ranchi
Standard Versus Hyperangulated Video Laryngoscopy Blades for Intubation in Neonates and Small Infants	NCT05843565	Recruiting	Standard Versus Hyperangulated Video Laryngoscopy Blades for Intubation in Neonates and Small Infants: Evaluation of the Glottic View	Device: Cobalt video laryngoscope blade Device: Miller video laryngoscope blade	Intubation; Difficult or Failed	2023-05-03	Prospective	2024-07-31	BIO-2022-0348	Not listed	2023-06-14	01-06-2025 (estimated)	Interventional (Clinical Trial)	Not applicable	Difficult or failed intubation in neonates and small infants	≤3 months or ≤5 kg; ASA I–III; elective surgery under general anesthesia	Percentage of Glottic Opening (POGO), intraoperatively	American University of Beirut Medical Center	American University of Beirut Medical Center
Video Laryngoscopy vs Direct Laryngoscopy in Paediatric Patients	NCT06436196	Not Yet Recruiting	Video Laryngoscopy Versus Direct Laryngoscopy for Elective Airway Management in Pediatrics Anesthesia, Comparison of Out-comes	Device: Video Laryngoscope; Device: Direct laryngoscope	Endotracheal Tube Wrongly Placed During Anesthetic Procedure	2024-05-31	Prospective	2024-05-31	CMH/614	Not listed	2024-06-01	2025-01-30	Interventional	Not Applicable (N/A)	Endotracheal Tube Wrongly Placed During Anesthetic Procedure	Pediatric patients aged 2-8 years, ASA grades I-II, Cormack-Lehane grade I-III	Time to best glottic view; Time to successful ETT placement; No. of intubation attempts	Watim Medical & Dental	Watim Medical & Dental
Orotracheal Intubation in Newborns: Videolaryngoscopy Vs Direct Laryngoscopy	NCT06655168	Recruiting	Orotracheal Intubation in Newborns: Videolaryngoscopy Vs Direct Laryngoscopy	Device: Video Laryngoscopy, Device: Direct Laryngoscopy	The Time Taken for Successful Tracheal Intubation in Each Technique	2024-10-23	Prospectively Registered	2024-10-23	212023	Not listed	2023-12-17	2025-03-31	Interventional	Not Applicable	Endotracheal Intubation in Newborns	Newborns requiring orotracheal intubation for surgery or mechanical ventilation in ICU	Time taken for successful tracheal intubation	Not specified	Tunis University
A Randomised Controlled Clinical Trial comparing C-MAC Videolaryngoscope Intubation with Direct Laryngoscope Intubation in Neonates. The HEADS UP Study	ACTRN12614001134617	Not yet recruiting	In neonates, is intubation with videolaryngoscope superior to conventional laryngoscope for first attempt success?	Device	Endotracheal intubation in neonates	2014-10-24	Prospectively registered	2014-10-24	Not specified	The HEADS UP Study	Not specified	Not specified	Interventional	Not Applicable	Endotracheal intubation in neonates	Not specified	First attempt success rate of intubation	Not specified	Royal Prince Alfred Hospital, Camperdown
Comparison of two different devices at the beginning of anaesthesia in paediatric population.	CTRI/2019/06/019556	Closed to Recruitment of Participants	Comparative evaluation of Airtraq optical laryngoscope with Macintosh laryngoscope for endotracheal intubation in the paediatric population.	Device	Surgical/Anesthesia	2019-06-06	Prospectively registered	2021-05-10	NIL		2019-06-11	Not specified	Interventional	N/A	Patients posted for elective surgery under general anaesthesia	Children of 2 to 8 yrs of age belonging to ASA grade I & II undergoing elective surgery under general anaesthesia requiring endotracheal intubation.	Intubation Difficulty Scale (IDS) score	Department of Anaesthesiology Maulana Azad Medical College Lok Nayak Hospital New Delhi - 110002	Maulana Azad Medical College
TO COMPARE BETWEEN THREE INSTRUMENTS USED TO VISUALIZE VOCAL CORDS	CTRI/2021/09/036334	Not Yet Recruiting	Comparison of ease of intubation with airtraq, miller, and macintosh laryngoscope blades in children- a prospective randomised trial	Device	Surgical/Anesthesia	2021-09-08	Prospectively registered	2021-09-07	NIL		2021-10-12	Not specified	Interventional	Phase 2	Elective surgeries in children	ASA I & II, 10–35 kg, adequate mouth opening	Ease of intubation (IDS, Cormack-Lehane grade, POGO), haemodynamic response	Karnataka Institute of Medical Sciences, Hubli	KIMS, Hubli, Karnataka
Comparison of besdata video laryngoscope with direct laryngoscope in term neonates and infants upto 6 months of age	CTRI/2021/12/038787	Completed	Comparison of besdata video laryngoscope with direct laryngoscope in term neonates and infants upto 6 months of age- A randomized control trial	Medical Device, Surgical/Anesthesia	Medical and Surgical	2021-12-21	Prospectively registered	2023-07-23	Not specified	Not specified	2021-12-31	2023-05-23	Interventional	N/A	Term neonates and infants up to 6 months undergoing surgery under general anaesthesia	Full term neonates and infants up to 6 months of ASA class I and II requiring general anaesthesia with orotracheal intubation	Time taken for successful tracheal intubation	JIPMER Hospital Puducherry	JIPMER
King Vision Video Laryngoscope aBlade vs. Direct Laryngoscopy in Children	NCT02384564	Unknown status	A Randomized Comparison of the King Vision Video Laryngoscope aBlade vs. Direct Laryngoscopy in Children	Device: Ambu King Vision Video Laryngoscope aBlade, Device: Direct Laryngoscopy via Miller Straight Blade	Tracheal Intubation	2015-03-10	Prospectively registered	2015-07-29	IRB 2015-304	Not specified	2015-08-01	2015-10-01	Interventional	Not Applicable	Children requiring endotracheal intubation	ASA I-III, patients undergoing procedures requiring endotracheal tube	First Attempt Success Rate of Tracheal Intubation	Ann & Robert H Lurie Children's Hospital of Chicago	Ann & Robert H Lurie Children's Hospital of Chicago
A Comparison of C-MAC Videolaryngoscopy and Direct Laryngoscopy for Nasotracheal Intubation in Children	NCT03908775	Completed	A Comparison of C-MAC Videolaryngoscopy and Direct Laryngoscopy for Nasotracheal Intubation in Children: A Randomized, Controlled Clinical Trial	Device: C-MAC videolaryngoscope, Device: Direct Laryngoscope	Intubation, Videolaryngoscopy, Children	2019-04-09	Prospectively registered	2020-05-01	UlkuNT	Not specified	2019-04-15	2020-04-25	Interventional	Not Applicable	Children aged 3-12 years undergoing dental procedures requiring nasotracheal intubation	ASA I-II, required nasotracheal intubation for dental procedure	Time to intubation	Inonu University	Inonu University
Nasotracheal Intubation With Videolaryngoscopy Versus Direct Laryngoscopy in Infants (NasoVISI) Trial	NCT05433155	Recruiting	Nasotracheal Intubation With Videolaryngoscopy Versus Direct Laryngoscopy in Infants (NasoVISI) Trial	Device: Nasotracheal intubation	Intubation Complication, Hypoxia, Hypoxemia	2022-06-27	Prospectively registered	2024-05-06	22-019921	NasoVISI	2022-06-06	2025-12-31	Interventional	Not Applicable	Infants (0-365 days) undergoing cardiothoracic surgery or cardiac catheterization	Infants 0–365 days undergoing elective cardiac procedures requiring NTI and general anesthesia, with parental consent	First attempt success rate of nasotracheal intubation using VL vs. DL	Children's Hospital of Philadelphia	Children's Hospital of Philadelphia
Video Laryngoscopy Versus Direct Laryngoscopy for Nasotracheal Intubation in Neonates and Infants With Congenital Heart Disease	NCT05902013	Recruiting	Video Laryngoscopy Versus Direct Laryngoscopy for Nasotracheal Intubation in Neonates and Infants With Congenital Heart Disease Less Than 1-year of Age Prior Cardiac Surgery: a Pilot Study	Device: laryngoscopy	Congenital Heart Disease, Airway Complication of Anesthesia	2023-06-13	Prospectively registered	2024-07-12	11352022	Not specified	2022-09-21	2024-12-31	Interventional	Not Applicable	Neonates and infants <1 year with congenital heart disease undergoing cardiac surgery	Age <1 year, congenital heart disease, cardiac surgery planned with ICU stay	First attempt intubation success rate	Medical University of Vienna	Medical University of Vienna
