# Supplementary material for: Videolaryngoscopy versus direct laryngoscopy for paediatric tracheal intubation: a systematic review with meta-analysis and trial sequential analysis
Source: Br J Anaesth. 2025 Oct 3;135(5):1486–98. doi: 10.1016/j.bja.2025.07.094 (PMC12597347; doi:10.1016/j.bja.2025.07.094)
Supplement: Multimedia Component 8 [file mmc8.xlsx]

## Sheet: Summary
Exclusion Reason	Count
Conference abstract of included or excluded trial	11
Wrong publication type/study design	69
Registration of included or not completed trial	65
Wrong population	8
Total	153

## Sheet: Congress Abstract
Exclusion Reason Combined	Study	Title	Authors	Abstract	Published Year	Journal	DOI
Congress Abstract	Koele-Schmidt 2015	Newb for newbies: Training housestaff to perform neonatal intubation with direct and videolaryngoscopy	Koele-Schmidt L.J.; Vasquez M.	Purpose of Study: Competency rates in neonatal intubation among pediatric residents are low and currently not meeting the ACGME/AAP standards. Our aim was to compare standard bedside teaching of neonatal endotracheal intubation to a computer-based module by utilizing both direct (DL) and videolaryngoscopy (VL). Methods Used: The study population consisted of The University of Texas Health Science…	2015	Journal of Investigative Medicine	https://dx.doi.org/10.1097/JIM.0000000000000146
Congress Abstract	Klucka 2021	Videolaryngoscopy versus direct laryngoscopy for airway management in paediatric patients: Randomized controlled trial	Klucka J.; Stourac P.; Klabusayova E.; Skrisovska T.; Kosinova M.; Stoudek R.	Videolaryngoscopy can improve the laryngeal inlet (vocal cords) visualisation and is frequently implemented into the clinical practice in patients with predicted difficult airway or even during the unexpected difficult airway management. The aim of the study was to compare the clinical effectivity and safety of elective videolaryngoscopy use for airway management in paediatric patients compared t…	2021	Anesthesia and Analgesia
Congress Abstract	Kamath 2020	Comparison of ease of intubation with airtraq optical laryngoscope versus miller laryngoscope in neonates-a randomised interventional study	Kamath N.; Dogra N.; Gupta A.	Background and aims: The AirTraq optical laryngoscope has been extensively evaluated in adults; it improves the ease of intubation and is associated with less movement of the cervical spine. Studies on pediatric patients specially neonates are necessary due to the differences in airway in comparison with adults. Thus we aimed at comparing the ease of intubation with AirTraq v/s Miller laryngoscop…	2020	Indian Journal of Anaesthesia	https://dx.doi.org/10.4103/0019-5049.277904
Congress Abstract	Gupta 2020	Comparison of CMAC Miller blade and McGrath for intubation in neonates and infants undergoing surgery	Gupta N.; Girdhar K.K.; Singh P.; Gupta A.	Introduction: Intubation in infant and neonates is challenging due to various anatomical and physiological factors and may require multiple attempts. But each additional attempt is associated with increased chances of desaturation and airway morbidity. Videolaryngoscopes(VLs) have established their role in adults but the literature supporting their use in children is limited. We compared intubati…	2020	Trends in Anaesthesia and Critical Care	https://dx.doi.org/10.1016/j.tacc.2019.12.191
Congress Abstract	Ruderman 2020	A Comparison of Direct versus Video Laryngoscopy for Difficult Airway Patients in the Emergency Department: A National Emergency Airway Registry (NEAR) Study.	Ruderman, Brandon T.; Mali, Martina; Kaji, Amy H.; Kilgo, Robert; Borawski, Joseph B.; Wells, Radosveta; Limkakeng, Alexander T.; Goldberg, David F.; Fantegrossi, Andrea E.; Brown III, Calvin A.		2020	Journal of Emergency Medicine (0736-4679)	10.1016/j.jemermed.2020.07.073
Congress Abstract	Galante 2018	Use of tracheal intubation with miller laryngoscope versus the airtraq optical laryngoscope in pediatric patients	Galante D.; Consani G.	Aims & Objectives: Appropriate glottic view with videolaryngoscope may be more useful and safe versus the traditional Miller laryngoscope. Hence we decided to compare the AirtraqTM optical laryngoscope versus Miller blades for ease of intubation in neonates and infants during pediatric anesthesia and critical care procedures. Methods After informed consent, 98 patients aged 0-1 years were randoml…	2018	Pediatric Critical Care Medicine
Congress Abstract	Moussa 2014	Videolaryngoscope vs classic laryngoscope in teaching neonatal endotracheal intubation: A randomized controlled trial	Moussa A.; Luangxay Y.; Tremblay S.; Lavoie J.; Aube G.; Savoie E.; Lachance C.	Background: For pediatric trainees, acquiring the skill of neonatal endotracheal intubation (ETI) is difficult because of particularities in the neonate's airway. The videolaryngoscope (VL) technique has been used for adult and pediatric airways, and could be a method of choice in teaching neonatal ETI. On the neonatal mannequin model, VL improves success rate of ETI. However, only preliminary cl…	2014	Paediatrics and Child Health (Canada)
Congress Abstract	Daum 2014	Comparison of laryngoscopes for endotracheal intubation by trainees in children under 2	Daum C.; Vadi M.; Ghazal E.; Applegate R.	Purpose of Study: This study compares intubating times between the Storz DCI, Glidescope and direct laryngoscopy in children <2 years old. Study aim: determine differences in time to intubate a difficult airway when used by trainees. Methods Used: Patients <2 years scheduled for surgery and endotracheal intubation were randomly assigned to intubation by Glidescope video laryngoscope (G), Storz DC…	2014	Journal of Investigative Medicine	https://dx.doi.org/10.231/JIM.0000000000000033
Congress Abstract	Roddy 2013	A comparison of video laryngoscopy to direct laryngoscopy for endotracheal intubation in children younger than two years of age during manual in-line stabilization	Roddy K.; Applegate R.; Ghazal E.; Vadi M.; Neiheisel A.	Introduction : Rare, devastating neurologic outcomes can occur in pediatric patients with cervical spine injuries if the neck is improperly immobilized during tracheal intubation. However, limiting cervical spine motion can result in poor glottic visualization during laryngoscopy. Video laryngoscopy advances difficult airway management. This study compares intubation times between direct laryngos…	2013	Anesthesia and Analgesia
Congress Abstract	Marsh 2012	Randomized controlled trial of the AirtraqTM optical laryngoscope and conventional laryngoscopy in children	Marsh C.; Beringer R.; Nolan J.; Mason D.; Choi A.; Medlock K.; White M.	Introduction: Tracheal intubation is a core anesthetic skill, and failed or prolonged attempts at intubation are major causes of morbidity [1]. The Airtraq is a disposable optical laryngoscope that improves the laryngeal view in adults, but at the expense of a longer time to intubation [2]. Disposable equipment is advantageous because it reduces the risk of infection transmission. The pediatric A…	2012	Paediatric Anaesthesia	https://dx.doi.org/10.1111/j.1460-9592.2012.03911.x
Congress Abstract	Silverberg 2013	Efficacy of video laryngoscopy vs. direct laryngoscopy during urgent endotracheal intubation: A randomized controlled trial	Silverberg M.; Li N.; Kory P.	PURPOSE: To assess the efficacy of video laryngoscopy use during urgent endotracheal intubation (UEI) in critically-ill patients. METHOD(S): We performed a single-center prospective randomized controlled trial that compared UEI using a direct laryngoscope (DL) versus a video-laryngoscope (VL) by Pulmonary/Critical Care Medicine (PCCM) fellows from September 2012 to March 2013. In the first month …	2013	Chest	https://dx.doi.org/10.1378/chest.1689305

## Sheet: Study registration
Exclusion Reason Combined	Study	Title	Abstract	Published Year	DOI	Notes
Study registration	ACTRN12611000310965 2011	Known difficult intubation: a randomised, prospective comparison of direct and videolaryngoscopy	INTERVENTION: Patients will be randomised to receive either a conventional Macintosh blade or an A.P. Advance(trademark) videoscope using the Difficult Airway Blade. The intervention (intubation using either the standard macintosh laryngoscope or the AP advance) will be a single event utilising standard intubating techniques (induction of anaesthesia and muscle relaxation) at the start of planned…	2011		Adults
Study registration	ACTRN12613000159752 2013	Videolaryngoscopy for Intubation in Neonates: an Evaluation– a randomized controlled study (The Vine study)	INTERVENTION: Infants in the intervention group will be intubated orally by a neonatal trainee using a videolaryngoscope. The attached monitor will be displaying real time images that are visible to a supervisor who is in attendance, supervising and assisting with the intubation attempt. The intervention is the verbal assistance offered during the intubation attempt by the supervisor on seeing ‘w…	2013		Letter to Editor
Study registration	ACTRN12614001134617 2014	A Randomised Controlled Clinical Trial comparing C-MAC (Trademark) Videolaryngoscope Intubation with Direct Laryngoscope Intubation in Neonates. The HEADS UP Study	INTERVENTION: Endotracheal intubation using Storz C‐MAC (Trademark) Videolaryngoscope Miller blade size 0 or 1. The C‐MAC has a tiny digital video camera and light source built into the tip of the blade and handle, allowing indirect vision of the glottis. The camera enables a magnified image to be displayed on a small monitor. The operator keeps their head up watching the monitor during the intub…	2014		Not Yet Recruiting
Study registration	ChiCTR1800014376 2018	A comparison of GlideScope videolaryngoscopy and direct laryngoscopy for tracheal intubation in neonates	INTERVENTION: Two groups:GlideScope video laryngoscope versus direct laryngoscope; CONDITION: neonates of selective operation under general anesthesia PRIMARY OUTCOME: time to intubation; SECONDARY OUTCOME: intubating successful rate of first attempt; INCLUSION CRITERIA: neonates who will be performed selective operation under general anesthesia	2018	DOI: 10.1213/ANE.0000000000003637
Study registration	CTRI/2012/09/003011 2012	Comparison of use of three different laryngoscopes in children	INTERVENTION: Intervention1: Truview PCD Laryngoscope: It is a new videolaryngoscope which gives an indirect view of the vocal cords and previous literature has shown it to be better than the standard macintosh laryngoscope. Intervention2: C MAC laryngsocope: It is a new videolaryngoscope which gives an indirect view of the vocal cords and previous literature has shown it to be better than the st…	2012	https://doi.org/10.1016/j.aja.2017.06.001
Study registration	CTRI/2016/10/007407 2016	Comparison of 2 different blades (one with videocamera and other without camera) to place the tube in the trachea for anaesthesia in children below 1 year of age	INTERVENTION: Intervention1: CMAC group: Child will be intubated with CMAC MILLER videolaryngoscope in lateral position Control Intervention1: Miller laryngoscope: child will be intubated in lateral position with miller bade CONDITION: undergoing surgery under general anaesthesia PRIMARY OUTCOME: Intubation difficulty score‐‐‐‐‐‐Timepoint: 1 minute after intubation SECONDARY OUTCOME: Time taken t…	2016	https://doi.org/10.1111/pan.13316
Study registration	CTRI/2017/08/009233 2017	Comparison of two types of laryngoscopes for intubation in children	INTERVENTION: Intervention1: Truview evo2 laryngoscope: The Truview evo2 laryngoscope (Truphatek International Ltd, Netanya, Israel) is a recently introduced device with a unique blade that provides an optical view â??around the cornerâ??. The Truview blade is based on a combination of an optical system with a specially profiled slim steel blade. It has a 46 degree refraction angle, which enlarge…	2017		Not Yet Recruiting
Study registration	CTRI/2018/01/011321 2018	Videolaryngoscopic versus Direct Laryngoscopic Paraglossal Intubation for Cleft Lip/Palate Reconstructive Surgeries	INTERVENTION: Intervention1: Videolaryngoscope: Intubation by paraglossal technique will be done using a Videolaryngoscope. Control Intervention1: Direct laryngoscope: Intubation by paraglossal technique will be done using a direct laryngoscope. CONDITION: Cleft lip Cleft palate PRIMARY OUTCOME: To assess the first pass intubation rate using the videolaryngoscope versus the direct laryngoscope in…	2018	doi: 10.4103/ija.ija_463_21
Study registration	CTRI/2018/04/012914 2018	Usefulness of videolaryngoscope as a teaching tool in newborn and infant intubation	INTERVENTION: Intervention1: C MAC videolaryngoscope: It is a type of videolaryngoscope with screen and instructor can access to laryngeal view. Control Intervention1: Conventional Laryngoscope: Without screen and vision limited to operator only CONDITION: Patients who are posted for surgery under General Anaesthesia and require endotracheal intubation PRIMARY OUTCOME: First attempt success rate‐…	2018	doi: 10.4103/ija.IJA_823_18
Study registration	CTRI/2019/04/018705 2019	Comparison of video laryngoscope with conventional laryngoscope for tracheal intubation in pediatric patients	INTERVENTION: Intervention1: video laryngoscope: Patwashah‐i video laryngoscope with a non‐channeled pediatric blade with a 7" inch screen monitor. Control Intervention1: Macintosh conventional laryngoscope: Macintosh conventional laryngoscope with pediatric blades of size No. 2,3 CONDITION: Hydrocele, unspecified PRIMARY OUTCOME: Glottic exposure timeTimepoint: at the time of intubation SECONDAR…	2019		Not Yet Recruiting
Study registration	CTRI/2019/06/019556 2019	Comparison of two different devices at the beginning of anaesthesia in paediatric population	INTERVENTION: Intervention1: Endotracheal intubation in paediatric population with macintosh or airtraq optical laryngoscope.: After adequate NPO and premedication child will be taken in operation theatre.After attaching ASA standard monitors and inducing the child, endotracheal intubation will be done using either macintosh or airtraq optical laryngoscope. Control Intervention1: Intubation Diffi…	2019		Closed to Recruitment of Participants
Study registration	CTRI/2019/10/021568 2019	Comparison of Endotracheal intubation between video laryngoscopy(McGrath) and direct laryngoscopy in children	INTERVENTION: Intervention1: Video Laryngoscope assisted Intubation: Comparison of McGrath video laryngoscope with conventional Macintosh laryngoscope for tracheal intubation in paediatric patients with normal airway. Control Intervention1: Conventional Macintosh laryngoscope assisted intubation: Comparison of McGrath video laryngoscope with conventional Macintosh laryngoscope for tracheal intuba…	2019		Not Yet Recruiting
Study registration	CTRI/2019/12/022291 2019	Comparison of Video-laryngoscope and Direct laryngoscope	INTERVENTION: Intervention1: endotracheal intubation: videolaryngoscope and macintosh comparison Intervention2: Endotracheal intubation: Comparison of Macintosh and medicam video laryngoscope CONDITION: Hydrocele, unspecified PRIMARY OUTCOME: Intubation TimeTimepoint: Time (in seconds) taken in between the device introduced between two incisors till it removed after endotracheal intubation SECOND…	2019	doi: 10.5937/sjait2402023K
Study registration	CTRI/2020/02/023331 2020	A comparison of visualisation during videolaryngoscopy during intubation in children undergoing surgery with or without one of two external manoeuvres	INTERVENTION: Intervention1: 1. Backward Upward Rightward Pressure. 2. Jaw thrust: Group B: Backward Upward Rightward Pressure manoeuvre Group J: jaw thrust manoeuvre The manoeuvres to be given during C‐MAC videolaryngoscopy Control Intervention1: Conventional technique of C‐MAC videolaryngoscopy (without BURP/jaw thrust/any other external manoeuvre): Group C: Conventional technique. To comparati…	2020		Not Yet Recruiting
Study registration	CTRI/2020/04/024556 2020	A clinical trial to compare whether Tuoren videolaryngoscope or Macintosh laryngoscope is better for laryngoscopy and intubation in children undergoing surgery under general anaesthesia	INTERVENTION: Intervention1: Laryngoscopy and Intubation with Tuoren Videolaryngoscope: Children in which laryngoscopy and intubation will be performed using Tuoren videolaryngoscope undergoing elective surgery under general anesthesia Control Intervention1: Laryngoscopy and Intubation with Macintosh laryngoscope : Children in which laryngoscopy and intubation will be performed using Macintosh la…	2020		Not Yet Recruiting
Study registration	CTRI/2020/06/025915 2020	Comparison of King vision videolaryngoscopy and Direct laryngoscopy for endotracheal intubation in children	INTERVENTION: Intervention1: Direct Laryngoscopy: Endotracheal Intubation in pediatric population with Miller/Macintosh Direct laryngoscopy Intervention2: Video laryngoscopy: Endotracheal Intubation in pediatric population with King Vision ablade video laryngoscopy Control Intervention1: Direct laryngoscopy: Endotracheal Intubation in pediatric population with Millers / Macintosh Direct laryngosc…	2020		Not Yet Recruiting
Study registration	CTRI/2021/02/031427 2021	STUDY COMPARING PAEDIATRIC VIDEO LARYNGOSCOPE WITH DIRECT MACINTOSH LARYNGOSCOPE FOR ENDOTRACHEAL INTUBATION	INTERVENTION: Intervention1: DIRECT LARYNGOSCOPY AND INTUBATION: ENDOTRACHEAL INTUBATION IN PEDIATRIC PATIENTS UNDER DIRECT LARYNGOSCOPY Intervention2: VIDEOLARYNGOSCOPY AND INTUBATION: ENDOTRACHEAL INTUBATION IN PEDIATRIC PATIENTS UNDER C‐MAC VIDEOLARYNGOSCOPY Control Intervention1: NIL: NIL CONDITION: Health Condition 1: O‐ Medical and Surgical PRIMARY OUTCOME: GLOTTIC VIEW BY MODIFIED CORMACK‐…	2021	DOI: 10.1111/pan.14911
Study registration	CTRI/2021/02/031441 2021	STUDY COMPARING PAEDIATRIC VIDEO LARYNGOSCOPE WITH DIRECT MILLER LARYNGOSCOPE FOR ENDOTRACHEAL INTUBATION	INTERVENTION: Intervention1: DIRECT LARYNGOSCOPY WITH MILLER BLADE: TIME TAKEN FOR INTUBATION WITH DIRECT LARYNGOSCOPY WITH MILLER BLADE Intervention2: VIDEO LARYNGSCOPY WITH CMAC: TIME TAKEN FOR INTUBATION WITH CMAC VIDEOLARYNGOSCOPY Control Intervention1: NIL: NIL CONDITION: Health Condition 1: O‐ Medical and Surgical PRIMARY OUTCOME: GLOTTIC VIEW BY MODIFIED CORMACK‐LEHANE GRADINGTimepoint: Du…	2021	DOI : 10.36106/ijar
Study registration	CTRI/2021/03/031707 2021	Comparison between video laryngoscope and conventional laryngoscope for ease of intubation	INTERVENTION: Intervention1: nil: nil Intervention2: C‐mac video laryngoscope: Comparing video laryngoscope to conventional Macintosh for better glottic view Also the time taken from scopy to intubation shall be compared. Control Intervention1: nil: nil Control Intervention2: Macintosh laryngoscope: Comparing glottic view with videolaryngoscope and conventional Macintosh The time taken from scopy…	2021		Adults
Study registration	CTRI/2021/06/034029 2021	Comparison of two videolaryngoscopes with direct laryngoscope for endotracheal intubation in neonates undergoing surgery under general anaesthesia	INTERVENTION: Intervention1: C‐MAC Miller Videolaryngoscope McGRATH MAC Videolaryngoscope: The technique of intubation will be similar in both McGrath MAC and CMAC Miller Videolaryngoscope. Laryngoscopic view will be graded by the intubating anaesthesiologist using POGO Score and modified Cormack‐Lehane grading.The tracheal intubation will be considered successful in presence of bilateral equal c…	2021		Not Yet Recruiting
Study registration	CTRI/2021/09/036334 2021	TO COMPARE BETWEEN THREE INSTRUMENTS USED TO VISUALIZE VOCAL CORDS	INTERVENTION: Intervention1: Comparing ease of intubation in 3 groups. Patients intubated with airtraq ,Miller, macintosh: Size of the Laryngoscope is based on the age and weight of the child CONDITION: Health Condition 1: ‐ Health Condition 2: O‐ Medical and Surgical Health Condition 3: J330‐ Polyp of nasal cavity Health Condition 4: J330‐ Polyp of nasal cavity Health Condition 5: J330‐ Polyp of…	2021		Not Yet Recruiting
Study registration	CTRI/2021/12/038787 2021	Comparison between two laryngoscopes in term neonates and babies upto 6 months of age	INTERVENTION: Intervention1: Intubation by video laryngoscope: Intubation with besdata video laryngoscope using miller zero size will be done and time taken for successful intubation,glottic visualization time and percentage of glottic opening will be noted. Frequency of usage ‐ 2 Duration ‐ 30 to 50 seconds Control Intervention1: Intubation with direct laryngoscope: Intubation with direct laryng…	2021	Not Found	Completed
Study registration	CTRI/2022/04/041807 2022	Comparison of intubation time between McGrath video laryngoscope versus BPL video laryngoscope of children (1-5 years)	INTERVENTION: Intervention1: Mcgrath and BPL video laryngoscope: in one gruop intubation performed with non channeled one type of video laryngoscope And another group intubation is performed with non channeled another video laryngoscope Control Intervention1: Mcgrath videolaryngoscope: intubation is performed with non channeled Mcgrathh video laryngoscope Control Intervention2: BPL video laryngos…	2022		Not Yet Recruiting
Study registration	CTRI/2022/04/041925 2022	Comparison of MacGrath video laryngoscope and Macintosh laryngoscope for intubation in neonatal patients	INTERVENTION: Intervention1: Macintosh laryngoscope: Intubation is performed with Macintosh laryngoscope Intervention2: Macgrath video laryngoscope: Intubation is performed with MacGrath video laryngoscope Control Intervention1: Macgrath video laryngoscope and Macintosh laryngoscope: In one group intubation is performed with MacGrath video laryngoscope and in another group intubation is performed…	2022		Not Yet Recruiting
Study registration	CTRI/2022/06/043200 2022	It is a study to compare ease of intubation using classic macintosh laryngoscope and video-assisted laryngoscope in children posted for elective surgery	INTERVENTION: Intervention1: Evaluation of ease of intubation using macintosh laryngoscope with video‐assistance.: Evaluation of ease of intubation using macintosh laryngoscope with video‐assistance in children posted for elective surgery Control Intervention1: Evaluation of ease of intubation using macintosh laryngoscope without video‐assistance: Evaluation of ease of intubation using macintosh …	2022		Not Yet Recruiting
Study registration	CTRI/2022/07/044293 2022	In this study we will be Comparing Video Laryngoscope And Macintosh Laryngoscope For Elective Tracheal Intubation In Infants and then comparing time taken for intubation as primary objective and various other secondary objectives	INTERVENTION: Intervention1: Video Laryngoscopy: Tuoren video laryngoscope is used with 1 number blade for intubation in infants undergoing elective surgery upto 10 minutes after induction Control Intervention1: Convetional macintosh laryngoscope: Convetional macintosh is used with blade 0 and 1 for intubation in infants undergoing elective surgery upto 10 minutes after induction CONDITION: Healt…	2022		Not Yet Recruiting
Study registration	CTRI/2023/08/056258 2023	To compare the time to successful intubation in Video Laryngoscopy and Direct Laryngoscopy in Paediatric patients undergoing planned surgery under General Anaesthesia	INTERVENTION: Intervention1: Video Laryngoscopy: Time taken to Intubate starting from introduction of the laryngoscope blade between the two lips till the first capnographic confirmation following intubation. Control Intervention1: Direct Laryngoscopy: Time taken to Intubate starting from introduction of the laryngoscope blade between the two lips till the first capnographic confirmation followin…	2023		Not Yet Recruiting
Study registration	CTRI/2023/09/057898 2023	A study to compare two methods of inserting tube in the windpipe (oro-tracheal intubation) in children requiring ventilator support	INTERVENTION: Intervention1: Videolaryngoscope (BPL): In VL, the scope incorporates an integrated camera and display monitor, which is used for indirect laryngoscopy to view the airway structures Since the view is obtained “around the corner ? the glottis is visualized better by the VL. A lesser quantity of force is required at the base of the tongue during VL. Hence, the chances of local tissue …	2023		Wrong Intervention
Study registration	DRKS00020792 2020	Evaluating the feasibility and safety of video laryngoscopy for routine nasotracheal intubation in neonates - a randomized controlled pilot trial	INTERVENTION: Intervention 1: Nasotracheal intubation using video laryngoscopy (Acutronic InfantviewÂ®) Intervention 2: Nasotracheal intubation using direct laryngoscopy (traditional laryngoscope) CONDITION: P22.0 ‐ Respiratory distress syndrome of newborn P28.5 ‐ Respiratory failure of newborn PRIMARY OUTCOME: First‐pass success rate (passing the endotracheal tube through the vocal chords at fir…	2020		Pilot Trial
Study registration	JPRN-jRCT1032230307 2023	A prospective randomized controlled study of video laryngoscope McGRATH blade 1 and 2 in tracheal intubation for pediatric patients aged 3 to 24 months	INTERVENTION: Airway management McGRATH We randomize the laryngoscope used during tracheal intubation to either video laryngoscope McGRATH blade 1 or 2. CONDITION: Airway management McGRATH The patient scheduled for tracheal intubation under general anesthesia ; McGRATH PRIMARY OUTCOME: Time to intubate the trachea SECONDARY OUTCOME: Number of trials, Smoothness of tracheal intubation procedure, …	2023		Wrong Comparator
Study registration	jRCT1012210051 2021	Is the McGRATH MAC video laryngoscope useful for intubation of infants by anesthesiology trainees?: a randomized controlled trial	INTERVENTION: Assign the laryngoscope to be used during intubation to a video laryngoscope group that uses a video laryngoscope (McGRATH MAC AO3 video laryngoscope) that provides images of the epiglottis on a screen attached to the device, or a direct‐view laryngoscope (Welch‐Allen laryngoscope) that directly checks the epiglottis. The assigned laryngoscopes are used at the time of initial intuba…	2021		Wrong study design
Study registration	KCT0004676 2020	Comparison between UEscope and conventional laryngoscope in endotracheal intubation of infants	INTERVENTION: Medical Device : Subjects enrolled in the study will be randomized to either the conventional laryngoscope group or UEScope(video‐assisted laryngoscope) group. Endotracheal intubation is performed in the same way in both groups. The only difference is the laryngoscope used for intubation. Endotracheal intubation is performed using a conventional laryngoscope or UEscope(video‐assiste…	2020	DOI:10.3390/children9081161
Study registration	NCT00400972 2006	Comparison of GlideScope Videolaryngoscopy to Direct Laryngoscopy for Nasal Intubation	The purpose of this study is to determine whether nasal intubation assisted by GlideScope videolaryngoscopy is faster, easier, and less traumatic than nasal intubation with conventional direct laryngoscopy.	2006	DOI: 10.1213/ane.0b013e31816d15c9
Study registration	NCT00874016 2009	Airtraq Versus Standard Direct Laryngoscopy in the Pediatric Airway	50 children (age 5 years and 11 month or younger) with expected easy intubation, scheduled for elective surgery requiring endotracheal intubation are enrolled.	2009	https://doi.org/10.1111/j.1365-2044.2007.05316.
Study registration	NCT01023568 2009	Comparison of Direct Laryngoscopy, Truview EVO2 and Glidescope in Pediatric Patients	Advances in airway management have led to development on videolaryngoscopy devices including the Glidescope® (Verathon Inc, Bothwell, USA), the AWD® (Pentax Corporation, Tokio, Japan) and most recently the Truview PCD (Truphatek International Ltd, Netanya, Israel). The use of videolaryngoscopy devices in adults have demonstrated some advantages including, minimal trauma on the airway and better v…	2009		Terminated
Study registration	NCT01163656 2010	Comparing Use of the Glidescope Cobalt to Direct Laryngoscopy in Infants	We seek to study the intubation characteristics of a new video laryngoscope, the Glidescope Cobalt in children less than or equal to 1 yr of age. This evaluation would provide insight as to the efficacy of this device in facilitating intubation in infants.	2010	doi: 10.1097/PEC.0000000000000607.
Study registration	NCT01488370 2011	Comparison of 2 Laryngoscopes for Endotracheal Intubation in Children Younger Than 2 Years Old	This is a prospective randomized clinical study to be performed in pediatric patients under the age of 2 years who are undergoing surgical procedures requiring endotracheal intubation. Time to endotracheal intubation will be compared between patients intubated using a GlideScope® video laryngoscope, those intubated with a Storz DCI® video laryngoscope, and those intubated by standard direct laryn…	2011	doi: 10.1097/PEC.0000000000000607.
Study registration	NCT02384564 2015	King Vision Video Laryngoscope aBlade vs. Direct Laryngoscopy in Children	The goal of this prospective randomized study is to compare whether there is a clinically relevant difference in the rate of first attempt successful intubation between the Ambu King Vision Video Laryngoscope and direct laryngoscopy using the Miller Blade Laryngoscope. Other parameters of clinical relevance such as grade of laryngeal view, percentage of glottic opening, number of insertion attemp…	2015		Unknown status
Study registration	NCT02405390 2015	Head Motion in Pediatric Patients Endotracheally Intubated With Video Laryngoscopy Versus Direct Laryngoscopy	Investigator initiated single site prospective and randomized controlled trial.	2015		Wrong Intervention
Study registration	NCT02423317 2015	Comparison of Miller's Blade and Airtraq Laryngoscope in Children	After approval from the institutional Ethical Committee, 60 patients were studied. A randomised prospective study was planned to compare size 1 Airtraq (Prodol Meditec S.A., Vizcaya, Spain) with Miller blade of same size. The children included in the study were 2‐10 years of age, American Society of Anesthesiologists (ASA) physical status I‐II and posted for elective surgeries requiring tracheal …	2015	doi: 10.4103/ija.IJA_541_15
Study registration	NCT02590237 2015	KingVision Video Laryngoscopy vs Direct Laryngoscopy - Equivalence Trial	The goal of this prospective randomized study is to compare the Ambu KingVision Video Laryngoscope and direct laryngoscopy using the Miller Blade Laryngoscope. The primary outcome of the study will be time to successful intubation. Other outcomes of clinical relevance such as first attempt success rates of intubation, grade of laryngeal view, percentage of glottic opening, number of insertion att…	2015	https://doi.org/10.1093/bja/aex073
Study registration	NCT02827123 2016	A Comparison of McGrath MAC Videolaryngoscopy and Macintosh Laryngoscopy for Orotracheal Intubation in Children	The primary purpose of this study is to investigate the effects of McGrath MAC videolaryngoscopy on the intubation time for orotracheal intubation in children. The secondary purpose of this study is to investigate the effects of McGrath MAC videolaryngoscopy on Cormack and Lehane Grade for orotracheal intubation in children.	2016	https://doi.org/10.1111/aas.13043
Study registration	NCT02828631 2016	A Comparison of McGrath, Pentax and Macintosh Laryngoscopes for Nasotracheal Intubation in Pediatrics	Videolaryngoscope provide better view of the larynx. This better view could improve the navigation of endotracheal tube in nasotracheal intubation. Contrast to the improved result in adult, one previous report using Glidescope in children did not show better performance than direct laryngoscope. The aim of this study is to compare the performance of McGrath, Pentax and Macintosh laryngoscope for …	2016	doi: 10.1038/s41598-018-35857-8
Study registration	NCT03032263 2017	Video vs. Direct Laryngoscopy in Pediatric Nasal Intubation	The objective of this study is to compare the need for the use of standard Magill forceps when performing a nasal intubation with either conventional DL or VL with a C‐Mac. Secondarily the investigators will also examine the time to intubate (TTI) for both methods as well. Once the patient is recruited, the patient will then be randomized to either intubation using DL or VL with a C‐Mac. Once the…	2017		Wrong comparator
Study registration	NCT03035175 2017	Using Video Laryngoscopy for Neonatal Intubation	To evaluate whether residents who receive guidance from a supervisor concurrently viewing the neonate's airway via video laryngoscopy will have a higher rate of successful neonatal intubations than residents receiving guidance using traditional direct laryngoscopy. The investigators conducted a randomized controlled trial involving 48 first and second year pediatric and medicine‐pediatric residen…	2017	DOI: 10.1038/s41372-018-0134-7	Wrong Intervention
Study registration	NCT03326882 2017	Glidescope Videolaryngoscope and Macintosh Laryngoscope in Children	This was a prospective randomized clinical study to be performed in pediatric patients older than 1 years who are undergoing surgical procedures requiring endotracheal intubation. Time to endotracheal intubation was compared between patients intubated using a GlideScope® video laryngoscope, and those intubated by standard direct laryngoscopy. The main objective of this study was to evaluate the i…	2017	doi: 10.14744/SEMB.2019.55631
Study registration	NCT03571295 2018	Comparison of Videolaryngoscopy and Direct Laryngoscopy in Pediatric Airway Management	After obtaining written informed consent of 10 trainee anesthetists with non less than 24 months and not exceeding 60 months residency, use of the King Vision aBlade videolaryngoscope was demonstrated by presenting a 2 min instruction video. First endotracheal intubation by each trainee anesthetist was randomly allocated to either direct (DL) or King Vision aBlade videolaryngoscopy (KingVL). Then…	2018	doi: 10.3390/jcm11195676
Study registration	NCT03582787 2018	A Comparison of McGrath MAC Videolaryngoscopy and Macintosh Laryngoscopy for Orotracheal Intubation in Children With Torticollis	The primary purpose of this study is to investigate the effects of McGrath MAC videolaryngoscopy on the intubation time for orotracheal intubation in children with torticollis. The secondary purpose of this study is to investigate the effects of McGrath MAC videolaryngoscopy on Cormack and Lehane Grade for orotracheal intubation in children with torticollis.	2018	doi: 10.3390/children8121171
Study registration	NCT03747250 2018	Videolaryngoscopy vs. Direct Laryngoscopy for Elective Airway Management in Pediatric Anesthesia	Videolaryngoscopy is specialized equipment for airway management, where a camera located at the tip of the laryngoscope blade can visualize also structures that can´t be seen on direct laryngoscopy, co the operator can obtain superior view of aditus laryngis during intubation. Currently videolaryngoscopy is not routinely used for intubation and it is reserved for patients with difficult airway. T…	2018	DOI:10.1097/EJA.0000000000001595	Wrong Patient population
Study registration	NCT03908775 2019	A Comparison of C-MAC Videolaryngoscopy and Direct Laryngoscopy for Nasotracheal Intubation	Tracheal intubation using direct laryngoscopy is successful in the majority of patients, even when a line‐of‐sight view of the glottis is not possible. Although poor glottic visualization is encountered between 1% and 9% of attempts, success can generally be achieved with additional force, external laryngeal manipulation, or the use of gum elastic bougies and stylets. However, poor glottic exposu…	2019	Not Found	Completed
Study registration	NCT04145089 2019	Comparison of Time Taken for Intubation and Cormack Lehane View Between C-Mac With Glidescope Video Laryngoscopy in Paediatric Patients	This study aims to determine whether are both devices comparable to each other in terms of intubation time and Cormack Lehane view in paediatric patients with normal airway undergoing elective surgery.	2019	https://doi.org/10.5812/ijp.108316	Wrong Comparator
Study registration	NCT04153370 2019	Comparison of Different Video Laryngoscopes in Infants Undergoing Neurosurgery: a Prospective Randomized Clinical Trial	Aim: difficult intubation is high in the 0‐1 year period. Video laryngoscopes improved intubation success rate when compared to direct laryngoscopy. Methods: We enroll 20 patients age under 1 year old undergoing neurosurgery in this prospective randomized study. We compared the Airtraq, Glidescope, and c‐mac video laryngoscopes during intubation of <1 year old children undergoing neurosurgery reg…	2019	https://doi.org/10.1016/j.tacc.2023.101263	Wrong Comparator
Study registration	NCT04295902 2020	Laryngoscopy for Neonatal and Infant aIrway Management (Optimise-Trial)	Eligible children will be prepared for intubation according to the local SOPs of the pediatric anesthesia or pediatric intensive care departments. Mandatory monitoring will consist of: SpO2, HR, NIBP. Induction of anesthesia: All children included in this protocol will be pre‐oxygenated before induction of anesthesia for one minute through face‐mask with FiO2 = 1.0 and flow rates of 6‐10L/min. Th…	2020	DOI: 10.1016/S2352-4642(22)00313-3
Study registration	NCT04677894 2020	Comparison of Video Laryngoscopy and Direct Laryngoscopy for Nasotracheal Intubation During Pediatric Dental Surgery	Many techniques in the management of a difficult airway have been used in adult patients. In pediatric patients, awake fiberoptic intubation is difficult or even impossible . The video laryngoscope is a new tool produced by combining video technology and laryngoscope. Published studies on the video laryngoscope were mostly performed in adults . In this study, we used a Macintosh laryngoscope, whi…	2020	Not Found	Completed / Observational
Study registration	NCT04994652 2021	Video- Or Direct Laryngoscopy for Endotracheal Intubation in Newborns	Endotracheal intubation is a critical intervention for newborn babies. Proficiency at intubation has declined markedly in recent decades such that fewer than half of babies are successfully intubated at the first attempt. Laryngoscopy is the crucial part of endotracheal intubation. Traditionally, operators use a standard laryngoscope to view the larynx by looking directly into the mouth (direct l…	2021	DOI: 10.1056/NEJMoa2402785
Study registration	NCT05121597 2021	The Comparison of Direct Macintosh Laryngoscopy and HugeMed Video Laryngoscope for Nasotracheal Intubation in Children	Forty‐four patients aged 4‐10 years who applied to Aydın Adnan Menderes University Faculty of Dentistry for dental treatment under general anesthesia will be included and divided into 2 groups randomly. The group in which a direct laryngoscope was used for intubation, which is a part of the routine general anesthesia procedure, Group DL; The group in which the video laryngoscope is used will be c…	2021	DOI: 10.1080/17434440.2024.2363289
Study registration	NCT05433155 2022	Nasotracheal Intubation With VL vs DL in Infants Trial	The primary objectives of the study are to compare the nasotracheal intubation (NTI) first attempt success rate using VL vs. DL in infants 0‐365 days of age presenting for cardiothoracic surgery and cardiac catheterizations. Secondary Objectives include the number of attempts for successful intubation; Incidence of failed NTI (conversion to oral intubation); Incidence of failure to intubate with …	2022		Recruiting
Study registration	NCT05843565 2023	Standard Versus Hyperangulated Video Laryngoscopy Blades for Intubation in Neonates and Small Infants	A higher incidence of difficult airway has been reported in neonates and infants than in adults. Optimizing glottic view during tracheal intubation is very challenging in neonates and small infants and it is not clear whether the design of the intubating blade using video laryngoscopy has a major influence of the glottic view and subsequently on the success of intubation. The primary objective of…	2023		Recruiting
Study registration	NCT05902013 2023	Video Laryngoscopy Versus Direct Laryngoscopy for Nasotracheal Intubation	The aim of this study is to perform a pilot study investigating the first attempt intubation success rate differing between video laryngoscope nasotracheal intubation and direct laryngoscope nasotracheal intubation. The study population will consist of 60 neonates and infants with congenital heart disease less than 1 year of age who need nasotracheal intubation during general anesthesia for cardi…	2023		Recruiting
Study registration (Ongoing study)	NCT06436196 2024	Video Laryngoscopy vs Direct Laryngoscopy in Paediatric Patients	The comparision of efficacy of Video Laryngoscopy for pediatric airway vs Direct Laryngoscopy is the goal of this study, Safety of the patients will be the utmost priority with careful case selection alongwith proper informed detailed consent from the guardians of the children. PROCEDURE: After induction of General Anesthesia four minutes of proper bag mask ventilation to allow for proper intubat…	2024		Not Yet Recruiting
Study registration (Ongoing study)	NCT06655168 2024	Orotracheal Intubation in Newborns: videolaryngoscopy Vs Direct Laryngoscopy	prospective randomized study including newborns , requiring orotracheal intubation forsurgery or mechanical ventilation in the intensive care unit. The children wererandomized into two groups to receive orotracheal intubation after anesthetic inductionwith neuromuscular blockade, either by direct laryngoscopy (DL, DL group) or by C‐MACvideo laryngoscopy (VL group).	2024		Recruiting
Study registration	PACTR201808699072894 2018	GlideScope® cobalt video laryngoscope versus direct Miller laryngoscope for lateral position-tracheal intubation in neonates with myelodysplasia: a prospective randomized study	INTERVENTION: direct laryngoscope using Miller blade size 0 GlideScope video laryngoscope CONDITION: ; Neonatal Diseases ; Nervous System Diseases ; Paediatrics ; Anaesthesia Anaesthesia Neonatal Diseases Nervous System Diseases Paediatrics PRIMARY OUTCOME: The laryngeal view graded by the POGO scores SECONDARY OUTCOME: TBGV, TPT, IT, POGO scores after OLEM, intubation attempts, and overall succe…	2018	DOI:10.4103 /sja.SJA_460_18
Study registration	UMIN000017379 2015	Comparison of the usefulness of AirwayScope with McGRATH and GlideScope during tracheal intubation in pediatrics	INTERVENTION: airway scope will be used during endotracheal intubation. Intervention will be continued for 2 days. McGRATH will be used during endotracheal intubation. Intervention will be continued for 2 days. Glidescope will be used during endotracheal intubation. Intervention will be continued for 2 days. CONDITION: Pediatric patients whom were scheduled to operation PRIMARY OUTCOME: successfu…	2015		Wrong comparator
Study registration	UMIN000044474 2021	A Comparative study of the efficacy of Glidescope versus Macintosh direct laryngoscopy for intubation in pediatric patients undergoing cardiac surgery	INTERVENTION: The anesthetic techniques were standardized; patients were premedicated via oral midazolam 0.5 mg/kg IV. Induction of anesthesia was done via Ketamine 1.5‐ 2.5mg/kg IV, Fentanyl 2‐10 ug/kg. Endotracheal intubation was performed using Rocuronium as a muscle relaxant with a dose of 0.5 mg/kg IV. Intubation was conducted by one operator only, to exclude variation in intubation skills, …	2021	doi: 10.4103/sja.sja_472_21
Study registration	NCT02775214 2016	Conventional Direct Laryngoscopy Vs. Video Laryngoscopy With The C-MAC For Pyloromyotomy		2016		Adults

## Sheet: Wrong Publication Type
Exclusion Reason Combined	Study	Title	Authors	Abstract	Published Year	Journal	DOI	Notes
Letter to the Editor / Correspondence	Szarpak 2015	Comparison of 3 video laryngoscopes against the Miller laryngoscope for tracheal intubation during infant resuscitation.	Szarpak, Lukasz; Kurowski, Andrzej; Truszewski, Zenon; Czyzewski, Lukasz		2015	The American journal of emergency medicine	https://dx.doi.org/10.1016/j.ajem.2014.11.039
Letter to the Editor / Correspondence	Li 2018	Comparing McGrath MAC video laryngoscope with Macintosh direct laryngoscopy for novice laryngoscopists in children	Li H.-X.; Xue F.-S.; Yang G.-Z.; Liu Y.-Y.		2018	Anaesthesia Critical Care and Pain Medicine	https://dx.doi.org/10.1016/j.accpm.2017.11.002
Letter to the Editor / Correspondence	Yang 2017	Comparing video and direct laryngoscopes for pediatric intubation.	Yang, Gui-Zhen; Xue, Fu-Shan; Li, Hui-Xian; Liu, Ya-Yang		2017	European journal of pediatrics	https://dx.doi.org/10.1007/s00431-017-2977-x
Letter to the Editor / Correspondence	Xue 2009	Comparison of the intubation with the Storz video laryngoscope and standard direct laryngoscopy in pediatric patients.	Xue, Fu Shan; Liao, Xu; Liu, Jian Hua; Zhang, Yan Ming		2009	Paediatric anaesthesia	https://dx.doi.org/10.1111/j.1460-9592.2009.03186.x
Letter to the Editor / Correspondence	Liu 2013	Comparison between the Truview PCD TM or the GlideScope R video laryngoscope and direct laryngoscopy for tracheal intubation in pediatric patients.	Liu, Kun P; Li, Cheng H; Xue, Fu S		2013	Canadian journal of anaesthesia = Journal canadien d'anesthesie	https://dx.doi.org/10.1007/s12630-013-9943-5
Letter to the Editor / Correspondence	Liu 2013	Comparison between the Truview PCD™ or the GlideScope® video laryngoscope and direct laryngoscopy for tracheal intubation in pediatric patients...Can J Anaesth. 2013 May;60(5):450-7	Liu, Kun P; Li, Cheng H; Xue, Fu S		2013	Canadian Journal of Anaesthesia / Journal Canadien d'Anesthésie	10.1007/s12630-013-9943-5
Letter to the Editor / Correspondence	Stein 2024	Is Video Laryngoscopy Superior to Traditional Direct Laryngoscopy in Neonates?	Stein M.L.; ; Nasr V.G.		2024	Journal of Cardiothoracic and Vascular Anesthesia	https://dx.doi.org/10.1053/j.jvca.2024.09.008
Letter to the Editor / Correspondence	Liu 2013	Comparison between the Truview PCD™ or the GlideScope® video laryngoscope and direct laryngoscopy for tracheal intubation in pediatric patients	Liu, K.P.; Li, C.H.; Xue, F.S.		2013	Can. J. Anesth.	10.1007/s12630-013-9943-5
Letter to the Editor / Correspondence	Armstrong 2010	A comparison between GlideScope® Video Laryngoscope and direct laryngoscope in paediatric patients with difficult airway - a pilot study (vol 65, pg 353, 2010)	Armstrong, J; John, J; Karsli, C		2010	ANAESTHESIA	10.1111/j.1365-2044.2010.06386.x
Letter to the Editor / Correspondence	Xue 2012	Tracheal Intubation Performed with GlideScope(R) Video Laryngoscope and Direct Laryngoscopy in Neonates and Infants...Anesthesiology. 2012 Mar;116(3):622-8	Xue FS; Cheng Y; Wang Q		2012	Anesthesiology	10.1097/aln.0b013e318267373f
Letter to the Editor / Correspondence	Kim 2011	A comparison of GlideScope videolaryngoscopy with direct laryngoscopy for nasotracheal intubation in children.	Kim, Hyun-Jung; Kim, Jin-Tae; Kim, Hee-Soo; Kim, Chong-Sung		2011	Paediatric anaesthesia	https://dx.doi.org/10.1111/j.1460-9592.2011.03642.x
Unclear Research Methods (RCT)	Ranjan 2024	Comparison of Videolaryngoscopy and Direct Laryngoscopy for Tracheal Intubation in Paediatric Patients	Ranjan A.; ; Kumar M.	This prospective, randomized controlled trial conducted at Jawahar Lal Nehru Medical College & Hospital, Bhagalpur, Bihar, from February 2023 to January 2024, compared video laryngoscopy (VL) and direct laryngoscopy (DL) in 100 pediatric patients undergoing tracheal intubation. The study aimed to assess firstattempt success rates, glottic visualization quality, intubation duration, airway-related…	2024	International Journal of Pharmaceutical and Clinical Research		Limited use due to unclear methodology and reporting
Wrong comparator	Gupta 2018	Comparative evaluation of CMAC and Truview picture capture device for endotracheal intubation in neonates and infants undergoing elective surgeries: A prospective randomized control trial.	Gupta, Anju; Kamal, Geeta; Gupta, Aikta; Sehgal, Nidhi; Bhatla, Sapna; Kumar, Rajeev	BACKGROUND: Videolaryngoscopy has an established role in difficult airway management in adults. However, there is limited literature to support their efficacy in children. The Truview Picture Capture Device has shown promising results for endotracheal intubation in infants in the past. The CMAC videolaryngoscope has launched its novel infant Miller blade, but its performance has not been assessed…	2018	Paediatric anaesthesia	https://dx.doi.org/10.1111/pan.13524	Both are video laryngoscopes
Wrong comparator	PanchalNiyanta 2023	Comparison of McGrath Video Laryngoscope versus BPL Video Laryngoscope for Endotracheal Intubation in Children (1-5 years): A Prospective Randomised Comparative Study	Panchal Niyanta A.; Lalchandani K.S.; Syed Afroza N.; Kotecha Hetal G.; Patel Azarabegum A.; Nayani Nimisha L.	Introduction: Pediatric patients, because of their anatomical differences in airway compare to adult pose many challenges during endotracheal intubation. Routinely we perform conventional laryngoscopy in the sniffing position which aligns the 3 axis (oral, pharyngeal, laryngeal). Vocal cord visualization may become difficult with this technique. To overcome this issues, different video laryngosco…	2023	International Journal of Pharmaceutical and Clinical Research		Both are video laryngoscopes
Wrong comparator	Sinha 2019	Comparison of the C-MAC video laryngoscope size 2 Macintosh blade with size 2 C-MAC D-Blade for laryngoscopy and endotracheal intubation in children with simulated cervical spine injury: A prospective randomized crossover study.	Sinha, Renu; Ray, Bikash Ranjan; Sharma, Ankur; Pandey, Ravinder Kumar; Punj, Jyotsna; Darlong, Vanlalnghaka; Trikha, Anjan	BACKGROUND AND AIMS: CMAC video laryngoscope size 2 D-Blade has been recently introduced for management of pediatric difficult airway. Our primary outcome was to compare glottic view, intubation time, and ease of intubation with the size 2 Macintosh versus D-Blade of C-MAC video laryngoscope in simulated cervical injury in children., MATERIAL AND METHODS: This randomized crossover study was condu…	2019	Journal of anaesthesiology, clinical pharmacology	https://dx.doi.org/10.4103/joacp.JOACP_106_18	Both are video laryngoscopes
Wrong comparator	Gupta 2021	Comparative efficacy of C-MAC Miller videolaryngoscope versus McGrath MAC size "1" videolaryngoscope in neonates and infants undergoing surgical procedures under general anesthesia: A prospective randomized controlled trial	Gupta A.; Singh P.; Gupta N.; Kumar Malhotra R.; Girdhar K.K.	Background: Various anatomical and physiological factors make intubation in infants challenging. C-MAC videolaryngoscope shows better results as compared to the conventional direct laryngoscopy for intubation in infants. McGrath MAC size-1 with a disposable Macintosh type blade has recently been introduced for use in infants and has not been formally evaluated in this population. Aim(s): This stu…	2021	Paediatric Anaesthesia	https://dx.doi.org/10.1111/pan.14244	Both are video laryngoscopes
Wrong comparator	Hazarika 2016	Airtraq® Optical Laryngoscope versus Coopdech® Video Laryngoscope for Intubation Performance in the Pediatric Patients: A Randomized Single Hospital Study	Hazarika, R; Rajkhowa, T; Nath, MP; Parua, S; Kundu, R	Introduction: Airtraq (R) is an optical laryngoscope that allows visualization of the vocal cords without a direct line of sight. The Coopdech Video Laryngoscope (R) (CVL) allows a direct visualization of the vocal cords on a digital screen and is the world's first and only video laryngoscope with Miller, Macintosh, Bullard and J-shaped blades.Aim: The aim of this study was to evaluate CVL and Ai…	2016	INTERNATIONAL JOURNAL OF SCIENTIFIC STUDY	10.17354/ijss/2016/192	Both are video laryngoscopes
Wrong comparator	Gupta 2020	Comparison of CMAC Miller and McGrath videolaryngoscopes for intubation in neonates and infants undergoing surgeries under general anesthesia: a prospective randomized trial	Gupta, A; Singh, P; Girdhar, KK; Gupta, N		2020	ANESTHESIA AND ANALGESIA		Both are video laryngoscopes
Wrong comparator	Agrawal 2022	Comparison of airtraq™ versus C-MAC ® videolaryngoscope for tracheal intubation in children with normal airways	Agrawal, B.; Dave, N.; Dias, R.; Kulkarni, K.; Shah, H.	Background and Aims: When compared with direct laryngoscopes, videolaryngoscopes can provide a significantly better view of the larynx. There are no studies in children directly comparing Airtraq ™ and C-MAC ® videolaryngoscopes. We aimed to compare intubating characteristics between these two devices in pediatric patients. The primary outcome measure was the time needed for successful intubation…	2022	Med. J. Dr, D.Y. Patil. Vidyapeeth.	10.4103/mjdrdypu.mjdrdypu_2_20	Both are video laryngoscopes
Wrong comparator	Kaufmann 2013	A randomized controlled comparison of the Bonfils fiberscope and the GlideScope Cobalt AVL video laryngoscope for visualization of the larynx and intubation of the trachea in infants and small children with normal airways.	Kaufmann, Jost; Laschat, Michael; Hellmich, Martin; Wappler, Frank	BACKGROUND: The Bonfils fiberscope (BF) used without the assistance of a laryngoscope failed to improve the view of direct laryngoscopy in children with normal airways. We hypothesized that if BF is supported by a laryngoscope--as recommended by its inventor--it can provide comparably good visualization of the glottis as the GlideScope( R) Cobalt AVL video laryngoscope (GS)., METHODS: We included…	2013	Paediatric anaesthesia	https://dx.doi.org/10.1111/pan.12137	Fiberscope vs video
Wrong comparator/Wrong intervention	Donoghue 2022	Videographic Assessment of Tracheal Intubation Technique in a Network of Pediatric Emergency Departments: A Report by the Videography in Pediatric Resuscitation (VIPER) Collaborative.	Donoghue, Aaron; O'Connell, Karen; Neubrand, Tara; Myers, Sage; Nishisaki, Akira; Kerrey, Benjamin	STUDY OBJECTIVE: We sought to describe the tracheal intubation technique across a network of children's hospitals and explore the association between intubation technical adjuncts and first-attempt success as well as between laryngoscopy duration and the incidence of hypoxemia., METHODS: We conducted a prospective observational study in 4 tertiary pediatric emergency departments of the Videograph…	2022	Annals of emergency medicine	https://dx.doi.org/10.1016/j.annemergmed.2021.12.014
Wrong comparator/Wrong intervention	O'Shea 2015	Videolaryngoscopy to Teach Neonatal Intubation: A Randomized Trial.	O'Shea, Joyce E; Thio, Marta; Kamlin, C Omar; McGrory, Lorraine; Wong, Connie; John, Jubal; Roberts, Calum; Kuschel, Carl; Davis, Peter G	BACKGROUND: Neonatal endotracheal intubation is a necessary skill. However, success rates among junior doctors have fallen to <50%, largely owing to declining opportunities to intubate. Videolaryngoscopy allows instructor and trainee to share the view of the pharynx. We compared intubations guided by an instructor watching a videolaryngoscope screen with the traditional method where the instructo…	2015	Pediatrics	https://dx.doi.org/10.1542/peds.2015-1028
Wrong intervention/Wrong comparator	Gupta 2021	Comparative efficacy of C-MAC R Miller videolaryngoscope versus McGrath R MAC size "1" videolaryngoscope in neonates and infants undergoing surgical procedures under general anesthesia: A prospective randomized controlled trial.	Gupta, Anju; Singh, Pooja; Gupta, Nishkarsh; Kumar Malhotra, Rajeev; Girdhar, Kiran Kumar	BACKGROUND: Various anatomical and physiological factors make intubation in infants challenging. C-MAC videolaryngoscope shows better results as compared to the conventional direct laryngoscopy for intubation in infants. McGrath MAC size-1 with a disposable Macintosh type blade has recently been introduced for use in infants and has not been formally evaluated in this population., AIMS: This stud…	2021	Paediatric anaesthesia	https://dx.doi.org/10.1111/pan.14244	Both are video laryngoscopes
Wrong intervention/Wrong comparator	Kirolos 2020	Comparison of conventional and videolaryngoscopy blades in neonates.	Kirolos, Sandy; O'Shea, Joyce E	Neonatal intubation is an essential but difficult skill to learn. Videolaryngoscopy allows the airway view to be shared by the intubator and supervisor and improves intubation success. Ideally, a videolaryngoscope (VL) should be usable as a conventional laryngoscope (CL). The aims of this report were to describe differences in the shape of currently available CL and VL blades and to compare the d…	2020	Archives of disease in childhood. Fetal and neonatal edition	https://dx.doi.org/10.1136/archdischild-2018-315644	The authors compare the blade geometry of different laryngoscopes.
Wrong intervention	Lee 2021	Effects of tip-manipulated stylet angle on intubation using the GlideScope R videolaryngoscope in children: A prospective randomized controlled trial.	Lee, Ji-Hyun; Cho, Sung-Ae; Choe, Hyun-Woo; Ji, Sang-Hwan; Jang, Young-Eun; Kim, Eun-Hee; Kim, Jin-Tae; Kim, Hee-Soo	BACKGROUND: An optimal endotracheal tube curve can be a key factor in successful intubation using the GlideScope videolaryngoscope., AIMS: This study aimed to evaluate the effects of tube tip-modified stylet curve on the intubation time in children., METHODS: Children aged 1-5 years were randomly assigned to either the standard curve (group S, n = 60) or tip-modified curve (group T, n = 60) group…	2021	Paediatric anaesthesia	https://dx.doi.org/10.1111/pan.14206
Wrong intervention	Raimann 2020	Evaluation of the C-MAC Miller Video Laryngoscope Sizes 0 and 1 During Tracheal Intubation of Infants Less Than 10 kg.	Raimann, Florian J; Cuca, Colleen E; Kern, Detlev; Zacharowski, Kai; Rolle, Udo; Meininger, Dirk; Weber, Christian F; Byhahn, Christian; Mutlak, Haitham	STUDY OBJECTIVE: Video laryngoscopy has primarily been developed to assist in difficult airways. Using video laryngoscopy in pediatric airway management is an up-and-coming topic. The aim of the presented study was to compare the intubation conditions obtained when using the C-MAC video laryngoscope with Miller blades sizes 0 and 1 for standard direct laryngoscopy and indirect laryngoscopy in chi…	2020	Pediatric emergency care	https://dx.doi.org/10.1097/PEC.0000000000001296
Wrong intervention	Saran 2019	Efficacy and safety of videolaryngoscopy-guided verbal feedback to teach neonatal and infant intubation. A prospective randomised cross over study.	Saran, Anita; Dave, Nandini M; Karnik, Priyanka P	BACKGROUND AND AIMS: Neonatal endotracheal intubation is challenging due to the miniature anatomy, which is distinct from adults and reserves only less oxygen and time before desaturation begins. As a result, teaching neonatal intubation becomes fraught with difficulties. This study aimed to determine the efficacy and safety of videolaryngoscopy-guided verbal feedback compared to conventional lar…	2019	Indian journal of anaesthesia	https://dx.doi.org/10.4103/ija.IJA_823_18
Wrong intervention	Kocaturk 2024	Comparison of the HugeMed video laryngoscope with the Macintosh direct laryngoscope for nasotracheal tracheal intubation in children undergoing dental treatment: a randomized controlled clinical study.	Kocaturk, Ozlem; ; Keles, Sultan	<ovid:b>OBJECTIVES</ovid:b>: The aim of this study was to compare the performance of the HugeMed R videolaryngoscope with a direct Macintosh laryngoscope for nasotracheal intubation., <ovid:b>METHODS</ovid:b>: Eighty-eight children aged 4-10 years were randomly assigned to either the HugeMed R videolaryngoscope (HVL) or the Macintosh direct laryngoscope (MDL) group. Intubation difficulty, glottic…	2024	Expert review of medical devices	https://dx.doi.org/10.1080/17434440.2024.2363289
Wrong intervention	Kim 2016	Effect of head position on laryngeal visualisation with the McGrath MAC videolaryngoscope in paediatric patients: A randomised controlled trial.	Kim, Eun-Hee; Lee, Ji-Hyun; Song, In-Kyung; Kim, Jin-Tae; Kim, Bo-Rim; Kim, Hee-Soo	BACKGROUND: The McGrath MAC video laryngoscope can improve visualisation of the glottis compared with the Macintosh direct laryngoscope. However, good visualisation of the glottis does not guarantee rapid or successful intubation because of difficulty in handling the McGrath device., OBJECTIVE: We evaluated the effect of head elevation, aligning the positions of the external auditory meatus and s…	2016	European journal of anaesthesiology	https://dx.doi.org/10.1097/EJA.0000000000000448	All patients were intubated with a videolaryngoscope. The intervention was the head position
Wrong intervention	Sinha 2016	Comparison of the Success of Two Techniques for the Endotracheal Intubation with C-MAC Video Laryngoscope Miller Blade in Children: A Prospective Randomized Study.	Sinha, Renu; Sharma, Ankur; Ray, Bikash Ranjan; Kumar Pandey, Ravinder; Darlong, Vanlalnghka; Punj, Jyotsna; Chandralekha, Chandralekha; Upadhyay, Ashish Datt	Background. Ease of endotracheal intubation with C-MAC video laryngoscope (VLS) with Miller blades 0 and 1 has not been evaluated in children. Methods. Sixty children weighing 3-15 kg with normal airway were randomly divided into two groups. Intubation was done with C-MAC VLS Miller blade using either nonstyletted endotracheal tube (ETT) (group WS) or styletted ETT (group S). The time for intubat…	2016	Anesthesiology research and practice	https://dx.doi.org/10.1155/2016/4196813	The intervention is tracheal intubation with CMAC and TT WITH STYLET vs tube WITHOUT Stylet
Wrong intervention	Kumar 2022	A Prospective Randomized Controlled Research to Assess the Outcome of Oxiport Laryngoscope Blade Versus Miller Laryngoscope Blade for Intubation in Neonates and Infants During General Anesthesia	Kumar S.; Kumar J.; Kumar R.R.; Kashyap B.K.	Aim: Comparative study of oxiport laryngoscope blade versus miller laryngoscope blade for intubation in neonates and infants during general anesthesia. Method(s): This prospective, randomised, controlled interventional single-blind study conducted in the Department of Anesthesiology & Critical Care Patna Medical College & Hospital, Patna, Bihar, India for 1 year. 80 neonates/infants in groups of …	2022	International Journal of Pharmaceutical and Clinical Research		Oxiport
Wrong intervention	Nileshwar 2010	Comparison of Bullard laryngoscope and short-handled Macintosh laryngoscope for orotracheal intubation in pediatric patients with simulated restriction of cervical spine movements.	Nileshwar, Anitha; Garg, Vishal	AIM: To compare time to intubation, time to optimal laryngoscopy, best laryngeal view, and success rate of intubation with pediatric Bullard laryngoscope and short-handled Macintosh laryngoscope in children being intubated with neck stabilization., BACKGROUND: Securing airway of a patient with restricted cervical spine movement has been a challenge faced by anaesthesiologists around the world. Ma…	2010	Paediatric anaesthesia	https://dx.doi.org/10.1111/j.1460-9592.2010.03439.x	First laryngoscopy using short-handled Macintosh laryngoscope followed by pediatricBullard laryngoscope
Wrong intervention	Lee 2021	Effects of tip-manipulated stylet angle on intubation using the GlideScope videolaryngoscope in children: A prospective randomized controlled trial	Lee J.-H.; Cho S.-A.; Choe H.-W.; Ji S.-H.; Jang Y.-E.; Kim E.-H.; Kim J.-T.; Kim H.-S.	Background: An optimal endotracheal tube curve can be a key factor in successful intubation using the GlideScope videolaryngoscope. Aim(s): This study aimed to evaluate the effects of tube tip-modified stylet curve on the intubation time in children. Method(s): Children aged 1-5 years were randomly assigned to either the standard curve (group S, n = 60) or tip-modified curve (group T, n = 60) gro…	2021	Paediatric Anaesthesia	https://dx.doi.org/10.1111/pan.14206	The authors investigated the effect of a stylet. different angles were used with a VL;
Wrong study design	Lee 2013	A comparative trial of the GlideScope(R) video laryngoscope to direct laryngoscope in children with difficult direct laryngoscopy and an evaluation of the effect of blade size.	Lee, Ji-Hyun; Park, Yong-Hee; Byon, Hyo-Jin; Han, Woong-Ki; Kim, Hee-Soo; Kim, Chong-Sung; Kim, Jin-Tae	BACKGROUND: GlideScope R video laryngoscope (GVL) has been proposed to be useful for airway management, but its efficacy for difficult airways has not been confirmed in pediatric patients. In this study, we evaluated the usefulness of the GVL for improving the laryngoscopic view in patients whose Cormack and Lehane grade (C&L grade) was >=3 under direct laryngoscopy. We also assessed the effect o…	2013	Anesthesia and analgesia	https://dx.doi.org/10.1213/ANE.0b013e318292f0bf	Effect of blade size
Wrong study design	Moussa 2022	Does videolaryngoscopy improve tracheal intubation first attempt success in the NICUs? A report from the NEAR4NEOS.	Moussa, Ahmed; Sawyer, Taylor; Puia-Dumitrescu, Mihai; Foglia, Elizabeth E; Ades, Anne; Napolitano, Natalie; Glass, Kristen M; Johnston, Lindsay; Jung, Philipp; Singh, Neetu; Quek, Bin Huey; Barry, James; Zenge, Jeanne; DeMeo, Stephen; Mehrem, Ayman Abou; Nadkarni, Vinay; Nishisaki, Akira	OBJECTIVE: We hypothesized that videolaryngoscope use for tracheal intubations would differ across NICUs, be associated with higher first attempt success and lower adverse events., STUDY DESIGN: Data from the National Emergency Airway Registry for Neonates (01/2015 to 12/2017) included intubation with direct laryngoscope or videolaryngoscope. Primary outcome was first attempt success. Secondary o…	2022	Journal of perinatology : official journal of the California Perinatal Association	https://dx.doi.org/10.1038/s41372-022-01472-9	Report
Wrong study design	Sakles 2013	Comparison of GlideScope Video Laryngoscopy to Direct Laryngoscopy for Intubation of Pediatric Patients in the Emergency Department	Sakles, JC; Patanwala, A; Viscusi, C; Bradshaw, H; Pacheco, G		2013	ANNALS OF EMERGENCY MEDICINE		Abstract
Wrong study design	Lingappan 2023	Videolaryngoscopy versus direct laryngoscopy for tracheal intubation in neonates.	Lingappan, Krithika; Neveln, Nicole; Arnold, Jennifer L; Fernandes, Caraciolo J; Pammi, Mohan	BACKGROUND: Establishment of a secure airway is a critical part of neonatal resuscitation in the delivery room and the neonatal intensive care unit. Videolaryngoscopy has the potential to facilitate successful endotracheal intubation, and decrease adverse consequences of a delay in airway stabilization. Videolaryngoscopy may enhance visualization of the glottis and intubation success in neonates.…	2023	The Cochrane database of systematic reviews	https://dx.doi.org/10.1002/14651858.CD009975.pub4	Cochrane review
Wrong study design	Xue 2012	Tracheal intubation performed with glidescope video laryngoscope and direct laryngoscopy in neonates and infants	Xue F.-S.; Cheng Y.; Wang Q.		2012	Anesthesiology	https://dx.doi.org/10.1097/ALN.0b013e318267373f	Letter to the editor
Wrong study design	Griesdale 2011	Glidescope video-laryngoscopy versus direct laryngoscopy for endotracheal intubation: a systematic review and meta-analysis	Griesdale D.E.G.; Liu D.; McKinney J.; Choi P.T.	Introduction: The Glidescope video-laryngoscopy appears to provide better glottic visualization than direct laryngoscopy. However, it remains unclear if it translates into increased success with intubation. Method(s): We systematically searched electronic databases, conference abstracts, and article references. We included trials in humans comparing Glidescope video-laryngoscopy to direct laryngo…	2011	Canadian Journal of Anesthesia	https://dx.doi.org/10.1007/s12630-011-9620-5	Review
Wrong study design	CTRI/2024/06/068823 2024	To compare two types of laryngoscope to see voice box for securing airway - video assisted laryngoscope and direct laryngoscope in children undergoing elective surgeries under General Anaesthesia	CTRI/2024/06/068823,	INTERVENTION: Intervention1: VL3 LARYNGOSCOPY: The VL3 video laryngoscope (HugeMed) is a new portable device for performing endotracheal intubation, weights 350g and has a 3.5 inch display with a 2.0 megapixel camera near tip of the blade and available in neonatal, paediatric and adult sizes in both reusable and disposable version for 30 secs Intervention2: VL3 video laryngoscope: The VL3 video l…	2024
Wrong study design	Abdelgadir 2014	Video-laryngoscopy versus direct laryngoscopy for tracheal intubation in children (excluding neonates)	Abdelgadir I.S.; Phillips R.S.; Moncreiff M.P.; Lumsden J.L.	This is the protocol for a review and there is no abstract. The objectives are as follows: To assess the safety and efficacy of optical/video laryngoscopy compared to direct laryngoscopy when used for intubation in children, with regard to: intubation time; number of attempts at intubation; changes in oxygen saturation; and adverse effects, including abnormal haemodynamic response to endotracheal…	2014	Cochrane Database of Systematic Reviews	https://dx.doi.org/10.1002/14651858.CD011413	Cochrane Review
Wrong study design	Moussa 2015	Neonatal endotracheal intubation learned with videolaryngoscope is maintained with classic laryngoscope: Phase 2 of a crossover randomized trial	Moussa A.; Luangxay Y.; Tremblay S.; Lavoie J.; Aube G.; Savoie E.; Lachance C.	BACKGROUND: Between July 2011 and June 2013, 34 pediatric residents were randomized to perform 213 endotracheal intubations (ETI) using either the videolaryngoscope (VL) or the classic laryngoscope (CL) in the Neonatal Intensive Care Unit (NICU) at CHU Ste-Justine. Success rate of ETI was improved in residents learning with the VL (75.2 vs 63.4%). It is unknown if the ETI skill learned from the V…	2015	Paediatrics and Child Health (Canada)		Abstract, Primary outcome: Success rate and learning curve (Residents);
Wrong study design	Cakirca 2016	A comparison of the efficacy of Macintosh Laryngoscope, TruView EVO2 and McGrath videolaryngoscopy in paediatric cases	Cakirca M.; Bektas M.; Demir A.; Basar H.; Baltaci B.	Background & Objectives: The aim of this study was to compare the ease of intubation entry and the glottic view provided by Macintosh Laryngoscope, TruView EVO2 and McGrath Videolaryngoscopy in the management of the paediatric airway. Material(s) and Method(s): The study included 90 paediatric cases aged 4-10 years who were to undergo endotracheal intubation for surgery. The cases were randomly a…	2016	Anesthesia and Analgesia	https://dx.doi.org/10.1213/01.ane.0000492918.05862.ef	Abstract
Wrong study design	NCT01212536 2010	Airtraq Versus Conventional Laryngoscopy in Children	NCT01212536,	The investigators aim to compare the new paediatric Airtraq indirect optical laryngoscope with conventional direct laryngoscopy for tracheal intubation in a randomised crossover study during routine anaesthesia. The investigators hypothesise that the Airtraq is as good as conventional laryngoscopy for tracheal intubation of infants and children. This will be an equivalence rather than a non‐infer…	2010
Wrong study design	Singh 2015	A randomized trial to compare the Truview picture capture device, C-MAC laryngoscope, and Macintosh laryngoscope in pediatric airway management.	Singh, Ranju; Kumar, Nishant; Jain, Aruna	AIM: To evaluate and compare the Truview picture capture device (PCD) and C-MAC laryngoscope to the standard Macintosh laryngoscope in pediatric patients., METHODS: One hundred and fifty patients with American Society of Anesthesiology status Grade I-II (ASA I-II) who were 1-6 years old (10-20 kg) were scheduled for elective surgery. They were randomized into three equal groups for laryngoscopy a…	2015	Acta anaesthesiologica Taiwanica : official journal of the Taiwan Society of Anesthesiologists	https://dx.doi.org/10.1016/j.aat.2015.01.001	correspondence, no original article
Wrong study design	Xue 2016	Comparing Emergency Intubation with Direct and Video Laryngoscopy.	Xue, Fu-Shan; Liu, Gao-Pu; Sun, Chao; Li, Rui-Ping		2016	Academic emergency medicine : official journal of the Society for Academic Emergency Medicine	https://dx.doi.org/10.1111/acem.12962	correspondence, no original article
Wrong study design	Claret 2016	McGrath-MAC vs Macintosh laryngoscopes for child tracheal intubation during cardiopulmonary resuscitation.	Claret, Pierre-Geraud; Bobbia, Xavier; de La Coussaye, Jean Emmanuel		2016	The American journal of emergency medicine	https://dx.doi.org/10.1016/j.ajem.2016.09.022	correspondence, no original article
Wrong study design	Szarpak 2016	Videolaryngoscopy or direct laryngoscopy for child tracheal intubation during cardiopulmonary resuscitation.	Szarpak, Lukasz		2016	The American journal of emergency medicine	https://dx.doi.org/10.1016/j.ajem.2016.09.023	correspondence, no original article
Wrong study design	Capone 2022	Intubation practice and outcomes among pediatric emergency departments: A report from National Emergency Airway Registry for Children (NEAR4KIDS).	Capone, Christine A; Emerson, Beth; Sweberg, Todd; Polikoff, Lee; Turner, David A; Adu-Darko, Michelle; Li, Simon; Glater-Welt, Lily B; Howell, Joy; Brown, Calvin A 3rd; Donoghue, Aaron; Krawiec, Conrad; Shults, Justine; Breuer, Ryan; Swain, Kelly; Shenoi, Asha; Krishna, Ashwin S; Al-Subu, Awni; Harwayne-Gidansky, Ilana; Biagas, Katherine V; Kelly, Serena P; Nuthall, Gabrielle; Panisello, Josep; …	BACKGROUND: Tracheal intubation (TI) practice across pediatric emergency departments (EDs) has not been comprehensively reported. We aim to describe TI practice and outcomes in pediatric EDs in contrast to those in intensive are units (ICUs) and use the data to identify quality improvement targets., METHODS: Consecutive TI encounters from pediatric EDs and ICUs in the National Emergency Airway Re…	2022	Academic emergency medicine : official journal of the Society for Academic Emergency Medicine	https://dx.doi.org/10.1111/acem.14431	correspondence, no original article
Wrong study design	Abdelgadir 2017	Videolaryngoscopy versus direct laryngoscopy for tracheal intubation in children (excluding neonates).	Abdelgadir, Ibtihal S; Phillips, Robert S; Singh, Davinder; Moncreiff, Michael P; Lumsden, Joanne L	BACKGROUND: Direct laryngoscopy is the method currently used for tracheal intubation in children. It occasionally offers unexpectedly poor laryngeal views. Indirect laryngoscopy involves visualizing the vocal cords by means other than obtaining a direct sight, with the potential to improve outcomes. We reviewed the current available literature and performed a meta-analysis to compare direct versu…	2017	The Cochrane database of systematic reviews	https://dx.doi.org/10.1002/14651858.CD011413.pub2	Cochrane review
Wrong study design	Lingappan 2018	Videolaryngoscopy versus direct laryngoscopy for tracheal intubation in neonates.	Lingappan, Krithika; Arnold, Jennifer L; Fernandes, Caraciolo J; Pammi, Mohan	BACKGROUND: Establishment of a secure airway is a critical part of neonatal resuscitation in the delivery room and the neonatal unit. Videolaryngoscopy has the potential to facilitate successful endotracheal intubation and decrease adverse consequences of delay in airway stabilization. Videolaryngoscopy may enhance visualization of the glottis and intubation success in neonates., OBJECTIVES: To d…	2018	The Cochrane database of systematic reviews	https://dx.doi.org/10.1002/14651858.CD009975.pub3	Cochrane Review
Wrong study design	Kaji 2020	Video Versus Direct and Augmented Direct Laryngoscopy in Pediatric Tracheal Intubations.	Kaji, Amy H; Shover, Carolyn; Lee, Jennifer; Yee, Lisa; Pallin, Daniel J; April, Michael D; Carlson, Jestin N; Fantegrossi, Andrea; Brown, Calvin A 3rd	OBJECTIVES: With respect to first-attempt intubation success, the pediatric literature demonstrates either clinical equipoise or superiority of direct laryngoscopy (DL) when compared to video laryngoscopy (VL). Furthermore, it is unknown how VL compares to DL, when DL is "augmented" by maneuvers, such as optimal external laryngeal manipulation (OELM), upright or ramped positioning, or the use of …	2020	Academic emergency medicine : official journal of the Society for Academic Emergency Medicine	https://dx.doi.org/10.1111/acem.13869	Maneuvers
Wrong study design	Peyton 2021	A comparison of videolaryngoscopy using standard blades or non-standard blades in children in the Paediatric Difficult Intubation Registry.	Peyton, James; Park, Raymond; Staffa, Steven J; Sabato, Stefano; Templeton, Thomas W; Stein, Mary Lyn; Garcia-Marcinkiewicz, Annery G; Kiss, Edgar; Fiadjoe, John Edem; von Ungern-Sternberg, Britta; Chiao, Franklin; Olomu, Patrick; Zurakowski, David; Kovatsis, Pete G	BACKGROUND: The design of a videolaryngoscope blade may affect its efficacy. We classified videolaryngoscope blades as standard and non-standard shapes to compare their efficacy performing tracheal intubation in children enrolled in the Paediatric Difficult Intubation Registry., METHODS: Cases entered in the Registry from March 2017 to January 2020 were analysed. We compared the success rates of …	2021	British journal of anaesthesia	https://dx.doi.org/10.1016/j.bja.2020.08.010	Blades
Wrong study design	Abdelgadir 2017	Videolaryngoscopy versus direct laryngoscopy for tracheal intubation in children (excluding neonates)	Abdelgadir I.S.; Phillips R.S.; Singh D.; Moncreiff M.P.; Lumsden J.L.	Background: Direct laryngoscopy is the method currently used for tracheal intubation in children. It occasionally offers unexpectedly poor laryngeal views. Indirect laryngoscopy involves visualizing the vocal cords by means other than obtaining a direct sight, with the potential to improve outcomes. We reviewed the current available literature and performed a meta-analysis to compare direct versu…	2017	Cochrane Database of Systematic Reviews	https://dx.doi.org/10.1002/14651858.CD011413.pub2	Cochrane review
Wrong study design	Pieters 2017	Videolaryngoscopy vs. direct laryngoscopy use by experienced anaesthetists in patients with known difficult airways: a systematic review and meta-analysis.	Pieters, B M A; Maas, E H A; Knape, J T A; van Zundert, A A J	Experienced anaesthetists can be confronted with difficult or failed tracheal intubations. We performed a systematic review and meta-analysis to ascertain if the literature indicated if videolaryngoscopy conferred an advantage when used by experienced anaesthetists managing patients with a known difficult airway. We searched PubMed, MEDLINE, Embase and the Cochrane central register of controlled …	2017	Anaesthesia	https://dx.doi.org/10.1111/anae.14057	Review
Wrong study design (Observational)	Miller 2023	Video-Assisted Laryngoscopy for Pediatric Tracheal Intubation in the Emergency Department: A Multicenter Study of Clinical Outcomes.	Miller, Kelsey A; Dechnik, Andzelika; Miller, Andrew F; D'Ambrosi, Gabrielle; Monuteaux, Michael C; Thomas, Phillip M; Kerrey, Benjamin T; Neubrand, Tara; Goldman, Michael P; Prieto, Monica M; Wing, Robyn; Breuer, Ryan; D'Mello, Jenn; Jakubowicz, Andy; Nishisaki, Akira; Nagler, Joshua	STUDY OBJECTIVE: To explore the association between video-assisted laryngoscopy (use of a videolaryngoscope regardless of where laryngoscopists direct their gaze), first-attempt success, and adverse airway outcomes., METHODS: We conducted an observational study using data from 2 airway consortiums that perform prospective surveillance: the National Emergency Airway Registry for Children (NEAR4KID…	2023	Annals of emergency medicine	https://dx.doi.org/10.1016/j.annemergmed.2022.08.021
Wrong study design (Observational)	Shirakura 2015	Video laryngoscopy does not improve the first pass success rate during cardiopulmonary resuscitation in the emergency department: An analysis of multicenter observational study	Shirakura Y.; Okamoto H.; Watase H.; Hasegawa K.	Study Objectives: The use of video laryngoscopy (VL) improves the first-pass success rate of endotracheal intubation (ETI). However, its advantage over direct laryngoscopy (DL) during cardiopulmonary resuscitation has not been fully established. The increased amount of oropharyngeal secretion during resuscitation can unfavorably compromise video-laryngoscopic visualization. Previous single center…	2015	Annals of Emergency Medicine
Wrong study design (Observational)	Frascone 2022	The Use of Video Laryngoscopy Did Not Lead to Greater First-Pass or Overall Success Rates Compared to Direct Laryngoscopy in Pediatric Intubation in a Helicopter Emergency Medical Service.	Frascone, Ralph; Delp, Chris; Kolbet, Kolby; Pasquarella, Cheryl; Pasquarella, Joe; Dalrymple, Kirsten A; Wewerka, Sandi	OBJECTIVE: We hypothesized that video laryngoscopy (VL) would significantly increase the first attempt and final success rates over direct laryngoscopy (DL) in helicopter emergency medical services., METHODS: This was a study of an emergency medical service in the Midwestern United States. Pediatric patients (age < 18 years) transported between January 1, 2010, and July 31, 2016, with an attempte…	2022	Air medical journal	https://dx.doi.org/10.1016/j.amj.2021.10.016
Wrong study design (Observational)	Kanukuntla 2023	A Comparative Study of Video Laryngoscopy to Direct Laryngoscopy for Endotracheal Intubation in Pediatric Patients.	Kanukuntla, Shravya; VasudevaRao, Sunil Baikadi; Bhat, Sonal	Background: Direct laryngoscopy is the standard method for intubation in pediatric patients. The introduction of video laryngoscopy brought a paradigm shift in managing pediatric airways., Objectives: We compared the tracheal intubation technique between direct and video laryngoscopy with McIntosh Blade 2 in pediatric patients 2 - 8 years of age requiring airway management. The glottic view and t…	2023	Anesthesiology and pain medicine	https://dx.doi.org/10.5812/aapm-135995
Wrong study design (Observational)	Karsli 2010	A comparison between the GlideScope Video Laryngoscope and direct laryngoscope in paediatric patients with difficult airways - A pilot study: Original aticle	Karsli C.; Armstrong J.; John J.	The GlideScope Video Laryngoscope may improve the view seen at laryngoscopy in adults who have a difficult airway. Manikin studies and case reports suggest it may also be useful in children, although prospective studies are limited in number. We hypothesised that the paediatric GlideScope will result in an improved view seen at laryngoscopy in children with a known difficult airway, compared to d…	2010	Anaesthesia	https://dx.doi.org/10.1111/j.1365-2044.2010.06294.x
Wrong study design (Observational)	Abid 2021	The Impact of Videolaryngoscopy on Endotracheal Intubation Success by a Pediatric/Neonatal Critical Care Transport Team.	Abid, Edir S; McNamara, Jennifer; Hall, Pamela; Miller, Kelsey A; Monuteaux, Michael; Kleinman, Monica E; Nagler, Joshua	INTRODUCTION: Endotracheal intubation may be required for the transport of critically ill neonates and children. Data suggest that first pass success (FPS) is associated with lower rates of complications. Thus, understanding factors associated with FPS can have important implications for clinical outcomes. We aimed to determine the impact of videolaryngoscopy (VL) on FPS by a pediatric critical c…	2021	Prehospital emergency care	https://dx.doi.org/10.1080/10903127.2020.1761492
Wrong study design (Observational)	Mutlak 2014	Comparison of the TruView infant EVO2 PCD TM and C-MAC video laryngoscopes with direct Macintosh laryngoscopy for routine tracheal intubation in infants with normal airways.	Mutlak, Haitham; Rolle, Udo; Rosskopf, Willi; Schalk, Richard; Zacharowski, Kai; Meininger, Dirk; Byhahn, Christian	OBJECTIVE: Videolaryngoscopy has mainly been developed to facilitate difficult airway intubation. However, there is a lack of studies demonstrating this method's efficacy in pediatric patients. The aim of the present study was to compare the TruView infant EVO2 and the C-MAC videolaryngoscope with conventional direct Macintosh laryngoscopy in children with a bodyweight <=10 kg in terms of intubat…	2014	Clinics (Sao Paulo, Brazil)	https://dx.doi.org/10.6061/clinics/2014(01)04
Wrong study design (Observational)	Eisenberg 2016	Comparison Between Direct and Video-assisted Laryngoscopy for Intubations in a Pediatric Emergency Department.	Eisenberg, Matthew A; Green-Hopkins, Israel; Werner, Heidi; Nagler, Joshua	OBJECTIVES: The objective was to compare video-assisted laryngoscopy (VAL) to direct laryngoscopy (DL) on success rate and complication rate of intubations performed in a pediatric emergency department (ED)., METHODS: This is a retrospective cohort study of attempted intubations of children aged 0-18 years in a pediatric ED between 2004 and 2014 with first attempt by an ED provider. In VAL, the l…	2016	Academic emergency medicine : official journal of the Society for Academic Emergency Medicine	https://dx.doi.org/10.1111/acem.13015
Wrong study design (Observational)	Park 2017	The efficacy of GlideScope R videolaryngoscopy compared with direct laryngoscopy in children who are difficult to intubate: an analysis from the paediatric difficult intubation registry.	Park, R; Peyton, J M; Fiadjoe, J E; Hunyady, A I; Kimball, T; Zurakowski, D; Kovatsis, P G	BACKGROUND: We analysed data from the Paediatric Difficult Intubation Registry examining the use of direct laryngoscopy and GlideScope R videolaryngoscopy., METHODS: Data collected by a multicentre, paediatric difficult intubation registry from 1295 patients were analysed. Rates of success and complications between direct laryngoscopy and GlideScope videolaryngoscopy were analysed., RESULTS: Init…	2017	British journal of anaesthesia	https://dx.doi.org/10.1093/bja/aex344
Wrong study design (Observational)	Ozcanoglu 2022	Comparison of the Use of Videolaryngoscopy and Direct Laryngoscopy Methods in Achieving Intubation Before Pediatric Cardiac Surgery	Ozcanoglu H.D.; Ozcan F.G.	Objective: Intubation is one of the essential components of preoperative airway management in the context of congenital heart surgery. Accordingly, it is aimed in this study was to compare the uses of direct laryngoscopy (DL) and videolaryngoscopy (VL) in achieving intubation in cases younger than two years of age who will undergo congenital heart surgery. Method(s): This study was conducted on p…	2022	Medical Journal of Bakirkoy	https://dx.doi.org/10.4274/BMJ.galenos.2022.2022.3-15
Wrong study design (Observational)	Couto 2020	Changing the view: Video versus direct laryngoscopy for intubation in the pediatric emergency department.	Couto, Thomaz Bittencourt; Reis, Amelia Gorete; Farhat, Sylvia Costa Lima; Carvalho, Vitor Emanoel de Lemos; Schvartsman, Claudio	The aim of this study was to compare the success of first-attempt tracheal intubation in pediatric patients >1-year old performed using video versus direct laryngoscopy and compare the frequency of tracheal intubation-associated events and desaturation among these patients.Prospective observational cohort study conducted in an Academic pediatric tertiary emergency department. We compared 50 child…	2020	Medicine	https://dx.doi.org/10.1097/MD.0000000000022289
Wrong study design (Observational)	Lacquiere 2024	Early experience in use of videolaryngoscopy by a neonatal pre-hospital and retrieval service.	Lacquiere, David; Smith, Jacob; Bhanderi, Neel; Lockie, Francis; Pickles, Jacintha; Steere, Mardi; Craven, John; Mazur, Stefan	OBJECTIVE: To describe initial experience with use of the Glidescope Go videolaryngoscope by an Australian neonatal pre-hospital and retrieval service., METHODS: We conducted a 31-month retrospective review of an airway registry for neonates intubated by MedSTAR Kids clinicians., RESULTS: Twenty-two patients were intubated using the Glidescope Go, compared with 50 using direct laryngoscopy. First…	2024	Emergency medicine Australasia : EMA	https://dx.doi.org/10.1111/1742-6723.14374	Review
Wrong study design (Retrospective observational)	Khanam 2024	First-Pass Success of Intubations Using Video Versus Direct Laryngoscopy in Children With Limited Neck Mobility.	Khanam, Dilruba; ; Schoenfeld, Elizabeth; Ginsberg-Peltz, Julien; Lutfy-Clayton, Lucienne; Schoenfeld, David A; Spirko, Blake; Brown, Calvin A 3rd; Nishisaki, Akira	<ovid:b>OBJECTIVE</ovid:b>: It is not clear whether video laryngoscopy (VL) is associated with a higher first-pass success rate in pediatric patients with limited neck mobility when compared with direct laryngoscopy (DL). We sought to determine the association between the laryngoscopy method and first-pass success., <ovid:b>METHODS</ovid:b>: In this retrospective cohort study, we examined intubat…	2024	Pediatric emergency care	https://dx.doi.org/10.1097/PEC.0000000000003058
Wrong study design (Retrospective observational)	Kalbhenn 2012	Prospective model-based comparison of different laryngoscopes for difficult intubation in infants.	Kalbhenn, Johannes; Boelke, Anike K; Steinmann, Daniel	BACKGROUND: Difficult intubation in infants is uncommon but may be a challenge for the anesthesiologist. Many optical-assisted techniques are available to ease endotracheal placement of tube but have not been systemically evaluated for pediatric practice., AIM: The study was performed to compare conventional pediatric Macintosh - with different optical laryngoscopes in difficult endotracheal intu…	2012	Paediatric anaesthesia	https://dx.doi.org/10.1111/j.1460-9592.2012.03890.x

## Sheet: Wrong patient population
Exclusion Reason Combined	Study	Title	Authors	Abstract	Published Year	Journal	DOI	Notes
Wrong patient population	Lorenz 2023	intubation of extremely premature infants: Video-assisted versus conventional laryngoscopy	Lorenz J.		2023	Zeitschrift fur Geburtshilfe und Neonatologie	https://dx.doi.org/10.1055/a-2033-9367	This is a manikin study
Wrong patient population	Thion 2018	Comparison of the ease of tracheal intubation using a McGrath Mac videolaryngoscope and a standard Macintosh laryngoscope in normal airways <i>A randomised trial</i>	Thion, LA; Belze, O; Fischler, M; Le Guen, M		2018	EUROPEAN JOURNAL OF ANAESTHESIOLOGY	10.1097/EJA.0000000000000800	This is a letter to the Editor, the patients are adults;
Wrong patient population	Bhandari 2013	Airtraq( R) versus Macintosh laryngoscope: A comparative study in tracheal intubation.	Bhandari, Geeta; Shahi, K S; Asad, Mohammad; Bhakuni, Rajani	BACKGROUND: The curved laryngoscope blade described by Macintosh in 1943 remains the most widely used device to facilitate tracheal intubation. The Airtraq( R) (Prodol Meditec S.A, Vizcaya, Spain) is a new, single use, indirect laryngoscope introduced into clinical practice in 2005. It has wan exaggerated blade curvature with internal arrangement of optical lenses and a mechanism to prevent foggi…	2013	Anesthesia, essays and researches	https://dx.doi.org/10.4103/0259-1162.118971	Patients age: 16-65y;
Wrong patient population	Patil 2016	Does C-MAC R video laryngoscope improve the nasotracheal intubating conditions compared to Macintosh direct laryngoscope in paediatric patients posted for tonsillectomy surgeries?.	Patil, Vinuta V; Subramanya, Bala H; Kiranchand, N; Bhaskar, S Bala; Dammur, Srinivasalu	BACKGROUND AND AIMS: C-MAC R video laryngoscope (VL) with Macintosh blade has been found to improve Cormack-Lehane (C-L) laryngoscopic view as well as intubating conditions for orotracheal intubation. However, studies done on the performance of C-MAC R VL for nasotracheal intubation (NTI) are very few in number. Hence, we compared laryngoscopy and intubating conditions between Macintosh direct la…	2016	Indian journal of anaesthesia		Wrong population (8-18) years, and no demographic data in the article
Wrong patient population	Aziz 2012	Comparative Effectiveness of the C-MAC Video Laryngoscope <i>versus</i> Direct Laryngoscopy in the Setting of the Predicted Difficult Airway	Aziz, MF; Dillman, D; Fu, RW; Brambrink, AM	Background: Video laryngoscopy may be useful in the setting of the difficult airway, but it remains unclear if intubation success is improved in routine difficult airway management. This study compared success rates for tracheal intubation with the C-MAC video laryngoscope (Karl Storz, Tuttlingen, Germany) with conventional direct laryngoscopy in patients with predicted difficult airway.Methods: …	2012	ANESTHESIOLOGY	10.1097/ALN.0b013e318246ea34	Adults
Wrong patient population	Rajan 2018	Ease of intubation and hemodynamic responses to nasotracheal intubation using C-MAC videolaryngoscope with D blade: A comparison with use of traditional Macintosh laryngoscope.	Rajan, Sunil; Kadapamannil, Dilesh; Barua, Kaushik; Tosh, Pulak; Paul, Jerry; Kumar, Lakshmi	BACKGROUND AND AIMS: Nasal intubation with traditional Macintosh laryngoscope usually needs the use of Magill's forceps or external laryngeal manipulation. The primary objective of this study was to assess the ease of intubation during C-MAC videolaryngoscope-assisted nasal intubation using D blade and to compare it with traditional Macintosh laryngoscope-aided nasal intubation. The secondary obj…	2018	Journal of anaesthesiology, clinical pharmacology	https://dx.doi.org/10.4103/joacp.JOACP_296_17	Adults
Wrong patient population	Hodgetts 2011	A randomized comparison of C-MAC videolaryngscope versus Macintosh laryngoscope for tracheal intubation	Hodgetts, V.; Danha, R.F.; Mendonca, C.; Hillerman, C.	Purpose: The present study compared the C-MAC videolaryngoscope (C-MAC) with Macintosh laryngoscope with regard to the laryngoscopic view, laryngoscopic time and time required to complete the tracheal intubation. We aimed to investigate any disadvantages that the C-MAC laryngoscope may have when used in routine clinical practice. Methods: Ninety patients undergoing elective surgery requiring gene…	2011	J. Anesth. Clin. Res.	10.4172/2155-6148.1000163	Adults
Wrong patient population	Kim 2008	GlideScope video laryngoscope: a randomized clinical trial in 203 paediatric patients.	Kim, J-T; Na, H-S; Bae, J-Y; Kim, D-W; Kim, H-S; Kim, C S; Kim, S D	BACKGROUND: The GlideScope intubating device has been reported to provide a comparable or superior laryngoscopic view compared with direct laryngoscopy in adults. This study compared the use of the GlideScope with direct laryngoscopy for the laryngoscopic view and intubation time in children., METHODS: The laryngoscopic view in 203 children was scored using both the Macintosh laryngoscope and the…	2008	British journal of anaesthesia	https://dx.doi.org/10.1093/bja/aen234	Up to 17 years
